# Supplementary material for: Analysis of Poly-3-Hydroxybutyrate Production with Different Microorganisms Using the Dynamic Simulations for Evaluation of Economic Potential Approach
Source: ACS Omega. 2025 Jun 11;10(26):27756–74. doi: 10.1021/acsomega.4c11178 (PMC12242656; doi:10.1021/acsomega.4c11178)
Supplement: Supplementary file 1 [file ao4c11178_si_001.zip]

Archive with 23 entries (23 files):
- Supporting Information/Supporting Information A/simulator.m
- Supporting Information/Supporting Information D/bioreactor operation cost for PHB phase under aerobic conditions.docx
- Supporting Information/Supporting Information D/bioreactor operation cost for PHB phase under anaerobic conditions.docx
- Supporting Information/Supporting Information D/bioreactor operation cost for growth-associated or growth phase simulations under aerobic conditions.docx
- Supporting Information/Supporting Information D/bioreactor operation cost for growth-associated or growth phase under anaerobic conditions.docx
- Supporting Information/Supporting Information summary.pdf
- Supporting Information/Supporting Information B/adding PHB synthesis pathway.docx
- Supporting Information/Supporting Information I/nongrowth-associated simulations/nongrowth-associated simulations.xlsx
- Supporting Information/Supporting Information E/Equipment costs and total investment/Equipment cost and total investments batch process growth-associated PHB production simulations.xlsx
- Supporting Information/Supporting Information A/Simple Instructions in how to perform the DFBA simulations.docx
- Supporting Information/Supporting Information F/growth-associated simulations/growth-associated simulations.xlsx
- Supporting Information/Supporting Information A/iMM904_with_NADH_PHB.mat
- Supporting Information/Supporting Information A/iML1515_PHB_NADH.mat
- Supporting Information/Supporting Information G/E. coli constrained with experimental data from literature/experimental aerobic with numbers.png
- Supporting Information/Supporting Information A/FBA.m
- Supporting Information/Supporting Information A/iML1515_PHB_NADPH.mat
- Supporting Information/Supporting Information A/iMM904_with_NADPH_PHB.mat
- Supporting Information/Supporting Information E/Equipment costs and total investment/Equipment cost and total investments batch process nongrowth-associated PHB production simulations.xlsx
- Supporting Information/Supporting Information A/Cupriavidus_necator_H16_bounds30_with_glucose.mat
- Supporting Information/Supporting Information A/dFBA.m
- Supporting Information/Supporting Information G/E. coli best scenario/iML1515_with_PHB_NADPH_11toPHB_aerobic.png
- Supporting Information/Supporting Information H/FVA for the relevant reactions.xlsx
- Supporting Information/Supporting Information C/estimation of monthly gross profit.pdf
