# Supplementary material for: Analysis of Poly-3-Hydroxybutyrate Production with Different Microorganisms Using the Dynamic Simulations for Evaluation of Economic Potential Approach
Source: ACS Omega. 2025 Jun 11;10(26):27756–74. doi: 10.1021/acsomega.4c11178 (PMC12242656; doi:10.1021/acsomega.4c11178)
Supplement: Supplementary file 1 [file ao4c11178_si_001.zip › Supporting Information/Supporting Information I/nongrowth-associated simulations/nongrowth-associated simulations.xlsx]

## Sheet: E. coli NADPH aerobic
	nongrowth-associated PHB production simulations details			total glucose concentration	percentage of total glucose used for growth phase	percentage of total glucose used for PHB phase	concentration of glucose used on growth phase	concentration of glucose used on PHB phase	initial biomass concentration at growth phase	biomass concentration at end of growth phase/beginning of PHB phase	acetate at the end of growth phase	lactate at the end of growth phase	ethanol at the end of growth phase	formate at the end of growth phase	succinate at the end of growth phase	duration of growth phase	PHB concentration at the beginning of PHB phase	PHB concentration at the end of PHB phase	glucose at the end of PHB phase	acetate at the end of PHB phase	lactate at the end of PHB phase	ethanol at the end of PHB phase	formate at the end of PHB phase	succinate at the end of PHB phase	duration of PHB phase	total duration	final yield	final titer	final productivity	PHB content	cost of media	cost of sterilization	cost paid for aeration during growth	cost paid for agitation during growth	cost paid for cooling during growth	cost paid for aeration during PHB phase	cost paid for agitation during PHB phase	cost paid for cooling during PHB phase	centrifugation reactor 1	homogenization	centrifugation reactor 2	seperation cost	extraction (adding solvent)	washing/centrifugation reactor 2	second washing/centrifugation reactor 2	drying	wastewater treatment	solid(biomass) treatment	revenue per batch
	model:	E. coli iML1515		mmol/L	%	%	mmol/L	mmol/L	g/L	g/L	mmol/L	mmol/L	mmol/L	mmol/L	mmol/L	h	mmol/L	mmol/L	mmol/L	mmol/L	mmol/L	mmol/L	mmol/L	mmol/L	h	h	g PHB/g glucose	g PHB/L	g PHB/L.h	%	USD	USD	USD	USD	USD	USD	USD	USD	USD	USD	USD	USD/kg PHB	USD	USD	USD	USD	USD	USD	USD/batch
	conditions:	aerobic		138.76	100	0	138.76	0	0.25	9.675	112.8	0	0	0	0	5.2	0	0	0	0	0	0	0	0	0	5.2	0.01	0.25	0.0480769	2.51889	1942.4	158.1	133.908	106.636	1186.7	0	0	0	12.6	87.5385	12.6	21.6543	39.1172	16.8	8.4	0.4	300.017	96.75	261.25
	PHB pathway:	NADPH-dependent		138.76	90	10	124.884	13.876	0.25	8.73	101.6	0	0	0	0	5.05	0	17.06	0	0	0	0	0	0	0.2	5.25	0.0586887	1.46716	0.279459	14.3879	1942.4	158.1	120.343	94.5131	1064.6	21.1906	18.7255	190.438	12.6	89.939	12.6	6.38637	40.1899	16.8	8.4	2.34746	300.017	87.3	1533.18
	volume:	200000 L		138.76	80	20	111.008	27.752	0.25	7.788	90.35	0	0	0	0	4.9	0	34.11	0	0	0	0	0	0	0.35	5.25	0.117343	2.93346	0.558754	27.3606	1942.4	158.1	108.053	83.6859	954.214	30.2465	26.2955	271.205	12.6	94.5633	12.6	3.95941	42.2563	16.8	8.4	4.69354	300.018	77.88	3065.47
	maxium glucose uptake:	10.5 mmol/gCDW.h		138.76	70	30	97.132	41.628	0.25	6.841	79.21	0	0	0	0	4.7	0	51.17	0	0	0	0	0	0	0.6	5.3	0.176032	4.40062	0.830306	39.1458	1942.4	158.1	93.5509	71.1358	824.259	43.174	36.8455	386.135	12.6	99.1511	12.6	2.99295	44.3064	16.8	8.4	7.04099	300.019	68.41	4598.65
				138.76	60	40	83.256	55.504	0.25	5.899	67.96	0	0	0	0	4.5	0	68.17	0	0	0	0	0	0	0.9	5.4	0.234514	5.86262	1.08567	49.8453	1942.4	158.1	80.8701	60.372	710.929	57.2754	47.8562	510.791	12.6	103.737	12.6	2.4555	46.3558	16.8	8.4	9.38019	300.02	58.99	6126.44
				138.76	50	50	69.38	69.38	0.25	4.956	56.68	0	0	0	0	4.25	0	85.29	0	0	0	0	0	0	1.35	5.6	0.293409	7.33494	1.30981	59.6776	1942.4	158.1	67.3039	49.1131	590.052	67.3672	54.9051	598.816	12.6	108.406	12.6	2.10378	48.442	16.8	8.4	11.7359	300.021	49.56	7665.01
	legend			138.76	40	60	55.504	83.256	0.25	4.014	45.35	0	0	0	0	3.95	0	102.3	0	0	0	0	0	0	2	5.95	0.351926	8.7978	1.47862	68.6695	1942.4	158.1	53.8466	38.2459	470.576	79.8952	63.1837	707.415	12.6	113	12.6	1.85569	50.4949	16.8	8.4	14.0765	300.022	40.14	9193.7
		data entered by user before simulation		138.76	30	70	41.628	97.132	0.25	3.073	34.03	0	0	0	0	3.55	0	119.4	0	0	0	0	0	0	3.05	6.6	0.410752	10.2684	1.55582	76.9664	1942.4	158.1	39.7909	27.2842	346.344	92.494	70.4085	815.056	12.6	117.671	12.6	1.66796	52.5822	16.8	8.4	16.4294	300.023	30.73	10730.5
		data obtained with the DFBA simulation		138.76	20	80	27.752	111.008	0.25	2.133	22.65	0	0	0	0	3.05	0	136.5	0	0	0	0	0	0	5	8.05	0.469579	11.739	1.45826	84.6237	1942.4	158.1	26.9184	17.6804	233.19	104.585	75.5666	915.826	12.6	122.351	12.6	1.52082	54.6734	16.8	8.4	18.7824	300.024	21.33	12267.3
				138.76	10	90	13.876	124.884	0.25	1.193	11.28	0	0	0	0	2.25	0	153.5	0	0	0	0	0	0	10.05	12.3	0.528061	13.201	1.07325	91.7118	1942.4	158.1	13.8005	8.4944	118.737	117.57	78.1815	1019.9	12.6	126.955	12.6	1.40251	56.7308	16.8	8.4	21.1216	300.025	11.93	13795
				138.76	0	100	0	138.76	0.25	0.25	0	0	0	0	0	0	0	170.536	0	0	0	0	0	0	52.8425	52.8425	0.586667	14.6661	0.277544	98.324	1942.4	158.1	0	0	0	128.266	68.2282	1088.3	12.6	131.56	12.6	1.30427	58.7885	16.8	8.4	23.4658	300.026	2.5	15326.1
[truncated: 29 more columns]

## Sheet: E. coli NADH aerobic
	nongrowth-associated PHB production simulations details			total glucose concentration	percentage of total glucose used for growth phase	percentage of total glucose used for PHB phase	concentration of glucose used on growth phase	concentration of glucose used on PHB phase	initial biomass concentration at growth phase	biomass concentration at end of growth phase/beginning of PHB phase	acetate at the end of growth phase	lactate at the end of growth phase	ethanol at the end of growth phase	formate at the end of growth phase	succinate at the end of growth phase	duration of growth phase	PHB concentration at the beginning of PHB phase	PHB concentration at the end of PHB phase	glucose at the end of PHB phase	acetate at the end of PHB phase	lactate at the end of PHB phase	ethanol at the end of PHB phase	formate at the end of PHB phase	succinate at the end of PHB phase	duration of PHB phase	total duration	final yield	final titer	final productivity	PHB content	cost of media	cost of sterilization	cost paid for aeration during growth	cost paid for agitation during growth	cost paid for cooling during growth	cost paid for aeration during PHB phase	cost paid for agitation during PHB phase	cost paid for cooling during PHB phase	centrifugation reactor 1	homogenization	centrifugation reactor 2	seperation cost	extraction (adding solvent)	washing/centrifugation reactor 2	second washing/centrifugation reactor 2	drying	wastewater treatment	solid(biomass) treatment	revenue per batch
	model:	E. coli iML1515		mmol/L	%	%	mmol/L	mmol/L	g/L	g/L	mmol/L	mmol/L	mmol/L	mmol/L	mmol/L	h	mmol/L	mmol/L	mmol/L	mmol/L	mmol/L	mmol/L	mmol/L	mmol/L	h	h	g PHB/g glucose	g PHB/L	g PHB/L.h	%	USD	USD	USD	USD	USD	USD	USD	USD	USD	USD	USD	USD/kg PHB	USD	USD	USD	USD	USD	USD	USD/batch
	conditions:	aerobic		138.76	100	0	138.76	0	0.25	9.675	112.8	0	0	0	0	5.2	0	0	0	0	0	0	0	0	0	5.2	0.01	0.25	0.0480769	2.51889	1942.4	158.1	133.908	106.636	1186.7	0	0	0	12.6	87.5385	12.6	21.6543	39.1172	16.8	8.4	0.4	300.017	96.75	261.25
	PHB pathway:	NADH-dependent		138.76	90	10	124.884	13.876	0.25	8.73	101.6	0	0	0	0	5.05	0	17.36	0	0	0	0	0	0	0.2	5.25	0.0597208	1.49296	0.284373	14.604	1942.4	158.1	120.343	94.5131	1064.6	21.1906	18.7255	190.438	12.6	90.1665	12.6	6.31001	40.2915	16.8	8.4	2.38874	300.018	87.3	1560.14
	volume:	200000 L		138.76	80	20	111.008	27.752	0.25	7.788	90.35	0	0	0	0	4.9	0	34.72	0	0	0	0	0	0	0.35	5.25	0.119442	2.98592	0.568747	27.7143	1942.4	158.1	108.053	83.6859	954.214	30.2465	26.2955	271.205	12.6	95.026	12.6	3.91128	42.463	16.8	8.4	4.77747	300.018	77.88	3120.29
	maxium glucose uptake:	10.5 mmol/gCDW.h		138.76	70	30	97.132	41.628	0.25	6.841	79.21	0	0	0	0	4.7	0	52.08	0	0	0	0	0	0	0.6	5.3	0.179162	4.47888	0.845072	39.5665	1942.4	158.1	93.5509	71.1358	824.259	43.174	36.8455	386.135	12.6	99.8413	12.6	2.95676	44.6148	16.8	8.4	7.16621	300.019	68.41	4680.43
				138.76	60	40	83.256	55.504	0.25	5.899	67.96	0	0	0	0	4.5	0	69.38	0	0	0	0	0	0	0.9	5.4	0.238677	5.96668	1.10494	50.2852	1942.4	158.1	80.8701	60.372	710.929	57.2754	47.8562	510.791	12.6	104.655	12.6	2.42587	46.766	16.8	8.4	9.54669	300.02	58.99	6235.18
				138.76	50	50	69.38	69.38	0.25	4.956	56.68	0	0	0	0	4.25	0	86.8	0	0	0	0	0	0	1.35	5.6	0.298604	7.4648	1.333	60.0992	1942.4	158.1	67.3039	49.1131	590.052	67.3672	54.9051	598.816	12.6	109.551	12.6	2.07846	48.9539	16.8	8.4	11.9437	300.021	49.56	7800.72
	legend			138.76	40	60	55.504	83.256	0.25	4.014	45.35	0	0	0	0	3.95	0	104.2	0	0	0	0	0	0	2	5.95	0.358462	8.9612	1.50608	69.0641	1942.4	158.1	53.8466	38.2459	470.576	79.8952	63.1837	707.415	12.6	114.441	12.6	1.83228	51.1389	16.8	8.4	14.3379	300.022	40.14	9364.45
		data entered by user before simulation		138.76	30	70	41.628	97.132	0.25	3.073	34.03	0	0	0	0	3.55	0	121.5	0	0	0	0	0	0	3.05	6.6	0.417977	10.449	1.58318	77.2741	1942.4	158.1	39.7909	27.2842	346.344	92.494	70.4085	815.056	12.6	119.264	12.6	1.64802	53.294	16.8	8.4	16.7184	300.023	30.73	10919.2
		data obtained with the DFBA simulation		138.76	20	80	27.752	111.008	0.25	2.133	22.65	0	0	0	0	3.05	0	138.9	0	0	0	0	0	0	5	8.05	0.477835	11.9454	1.4839	84.8491	1942.4	158.1	26.9184	17.6804	233.19	104.585	75.5666	915.826	12.6	124.171	12.6	1.50264	55.4869	16.8	8.4	19.1126	300.024	21.33	12482.9
				138.76	10	90	13.876	124.884	0.25	1.193	11.28	0	0	0	0	2.25	0	156.2	0	0	0	0	0	0	10.1	12.35	0.537349	13.4332	1.08771	91.8434	1942.4	158.1	13.8005	8.4944	118.737	117.57	78.1815	1019.9	12.6	129.003	12.6	1.38573	57.6459	16.8	8.4	21.4931	300.025	11.93	14037.7
				138.76	0	100	0	138.76	0.25	0.25	0	0	0	0	0	0	0	173.589	0	0	0	0	0	0	52.8509	52.8509	0.597169	14.9286	0.282467	98.3529	1942.4	158.1	0	0	0	128.287	68.239	1088.4	12.6	133.876	12.6	1.2884	59.8232	16.8	8.4	23.8858	300.026	2.5	15600.4
[truncated: 29 more columns]

## Sheet: E. coli NADPH anaerobic
	nongrowth-associated PHB production simulations details			total glucose concentration	percentage of total glucose used for growth phase	percentage of total glucose used for PHB phase	concentration of glucose used on growth phase	concentration of glucose used on PHB phase	initial biomass concentration at growth phase	biomass concentration at end of growth phase/beginning of PHB phase	acetate at the end of growth phase	lactate at the end of growth phase	ethanol at the end of growth phase	formate at the end of growth phase	succinate at the end of growth phase	duration of growth phase	PHB concentration at the beginning of PHB phase	PHB concentration at the end of PHB phase	glucose at the end of PHB phase	acetate at the end of PHB phase	lactate at the end of PHB phase	ethanol at the end of PHB phase	formate at the end of PHB phase	succinate at the end of PHB phase	duration of PHB phase	total duration	final yield	final titer	final productivity	PHB content	cost of media	cost of sterilization	cost paid for aeration during growth	cost paid for agitation during growth	cost paid for cooling during growth	cost paid for aeration during PHB phase	cost paid for agitation during PHB phase	cost paid for cooling during PHB phase	centrifugation reactor 1	homogenization	centrifugation reactor 2	seperation cost	extraction (adding solvent)	washing/centrifugation reactor 2	second washing/centrifugation reactor 2	drying	wastewater treatment	solid(biomass) treatment	revenue per batch
	model:	E. coli iML1515		mmol/L	%	%	mmol/L	mmol/L	g/L	g/L	mmol/L	mmol/L	mmol/L	mmol/L	mmol/L	h	mmol/L	mmol/L	mmol/L	mmol/L	mmol/L	mmol/L	mmol/L	mmol/L	h	h	g PHB/g glucose	g PHB/L	g PHB/L.h	%	USD	USD	USD	USD	USD	USD	USD	USD	USD	USD	USD	USD/kg PHB	USD	USD	USD	USD	USD	USD	USD/batch
	conditions:	anaerobic		138.76	100	0	138.76	0	0.25	2.812	119.746	0	118.362	248.696	0.854717	7.2	0	0	0	0	0	0	0	0	0	7.2	0.01	0.25	0.0347222	8.1646	1942.4	158.1	0	123.47	502.472	0	0	0	12.6	27.0068	12.6	21.6543	12.0682	16.8	8.4	0.4	300.005	28.12	261.25
	PHB pathway:	NADPH-dependent		138.76	90	10	124.884	13.876	0.25	2.556	107.766	0	106.52	223.815	0.769309	6.9	0	13.25	0	0.00149399	0	1.25897	39.7445	0	0.3	7.2	0.0455818	1.1395	0.158264	30.8348	1942.4	158.1	0	118.325	462.514	0	5.14458	39.958	12.6	32.5943	12.6	7.6031	14.565	16.8	8.4	1.8232	300.006	25.56	1190.78
	volume:	200000 L		138.76	80	20	111.008	27.752	0.25	2.298	95.7947	0	94.6873	198.954	0.683935	6.55	0	26.5	0	0.00149498	0	2.48795	79.511	0	0.7	7.25	0.0911636	2.279	0.314345	49.7924	1942.4	158.1	0	112.323	421.331	0	12.004	82.3658	12.6	40.3691	12.6	4.71281	18.0392	16.8	8.4	3.6464	300.008	22.98	2381.55
	maxium glucose uptake:	18.5 mmol/gCDW.h		138.76	70	30	97.132	41.628	0.25	2.042	83.8199	0	82.8511	174.082	0.598283	6.2	0	39.76	0	0.00149771	0	3.72387	119.297	0	1.15	7.35	0.13678	3.41936	0.465219	62.61	1942.4	158.1	0	106.321	380.148	0	19.7209	125.998	12.6	48.1692	12.6	3.56206	21.5247	16.8	8.4	5.47098	300.009	20.42	3573.23
				138.76	60	40	83.256	55.504	0.25	1.788	71.8453	0	71.0145	149.215	0.513069	5.8	0	53.01	0	0.00149825	0	4.96937	159.039	0	1.7	7.5	0.182362	4.55886	0.607848	71.8286	1942.4	158.1	0	99.4619	337.74	0	29.1526	172.081	12.6	55.9793	12.6	2.92087	25.0148	16.8	8.4	7.29418	300.011	17.88	4764.01
				138.76	50	50	69.38	69.38	0.25	1.531	59.8678	0	59.1756	124.339	0.427533	5.35	0	66.27	0	0.00149826	0	6.21175	198.815	0	2.5	7.85	0.227978	5.69922	0.726015	78.825	1942.4	158.1	0	91.745	294.107	0	42.8715	224.288	12.6	63.7705	12.6	2.50386	28.4963	16.8	8.4	9.11875	300.012	15.31	5955.68
	legend			138.76	40	60	55.504	83.256	0.25	1.275	47.8896	0	47.3358	99.4622	0.342033	4.8	0	79.52	0	0.00149368	0	7.46498	238.575	0	3.6	8.4	0.27356	6.83872	0.814133	84.2859	1942.4	158.1	0	82.3133	248.025	0	61.735	283.844	12.6	71.563	12.6	2.20796	31.9784	16.8	8.4	10.942	300.014	12.75	7146.46
		data entered by user before simulation		138.76	30	70	41.628	97.132	0.25	1.019	35.9209	0	35.5055	74.6044	0.256554	4.15	0	92.77	0	0.00149183	0	8.72106	278.301	0	5.2	9.35	0.319142	7.97822	0.853286	88.6743	1942.4	158.1	0	71.1667	199.493	0	89.1727	355.65	12.6	79.3555	12.6	1.98522	35.4606	16.8	8.4	12.7652	300.015	10.19	8337.24
		data obtained with the DFBA simulation		138.76	20	80	27.752	111.008	0.25	0.7625	23.9443	0	23.6674	49.7296	0.170982	3.3	0	106	0	0.00150602	0	9.98594	318.044	0	7.95	11.25	0.364655	9.116	0.810311	92.2812	1942.4	158.1	0	56.5904	146.061	0	136.331	455.628	12.6	87.1284	12.6	1.81075	38.9339	16.8	8.4	14.5856	300.017	7.625	9526.22
				138.76	10	90	13.876	124.884	0.25	0.5061	11.9765	0	11.8381	24.8732	0.0854623	2.1	0	119.2	0	0.0014989	0	11.27	357.728	0	13.45	15.55	0.410064	10.2512	0.659241	95.2953	1942.4	158.1	0	36.0121	84.0544	0	230.649	622.976	12.6	94.8794	12.6	1.66989	42.3975	16.8	8.4	16.4019	300.018	5.061	10712.5
				138.76	0	100	0	138.76	0.25	0.25	0	0	0	0	0	0	0	132.655	0	0	0	12.4884	398.241	0	30.0005	30.0005	0.45635	11.4083	0.380271	97.8556	1942.4	158.1	0	0	0	0	514.466	1061.04	12.6	102.826	12.6	1.5511	45.9486	16.8	8.4	18.2533	300.02	2.5	11921.7
[truncated: 29 more columns]

## Sheet: E. coli NADH anaerobic
	nongrowth-associated PHB production simulations details			total glucose concentration	percentage of total glucose used for growth phase	percentage of total glucose used for PHB phase	concentration of glucose used on growth phase	concentration of glucose used on PHB phase	initial biomass concentration at growth phase	biomass concentration at end of growth phase/beginning of PHB phase	acetate at the end of growth phase	lactate at the end of growth phase	ethanol at the end of growth phase	formate at the end of growth phase	succinate at the end of growth phase	duration of growth phase	PHB concentration at the beginning of PHB phase	PHB concentration at the end of PHB phase	glucose at the end of PHB phase	acetate at the end of PHB phase	lactate at the end of PHB phase	ethanol at the end of PHB phase	formate at the end of PHB phase	succinate at the end of PHB phase	duration of PHB phase	total duration	final yield	final titer	final productivity	PHB content	cost of media	cost of sterilization	cost paid for aeration during growth	cost paid for agitation during growth	cost paid for cooling during growth	cost paid for aeration during PHB phase	cost paid for agitation during PHB phase	cost paid for cooling during PHB phase	centrifugation reactor 1	homogenization	centrifugation reactor 2	seperation cost	extraction (adding solvent)	washing/centrifugation reactor 2	second washing/centrifugation reactor 2	drying	wastewater treatment	solid(biomass) treatment	revenue per batch
	model:	E. coli iML1515		mmol/L	%	%	mmol/L	mmol/L	g/L	g/L	mmol/L	mmol/L	mmol/L	mmol/L	mmol/L	h	mmol/L	mmol/L	mmol/L	mmol/L	mmol/L	mmol/L	mmol/L	mmol/L	h	h	g PHB/g glucose	g PHB/L	g PHB/L.h	%	USD	USD	USD	USD	USD	USD	USD	USD	USD	USD	USD	USD/kg PHB	USD	USD	USD	USD	USD	USD	USD/batch
	conditions:	anaerobic		138.76	100	0	138.76	0	0.25	2.812	119.746	0	118.362	248.696	0.854717	7.2	0	0	0	0	0	0	0	0	0	7.2	0.01	0.25	0.0347222	8.1646	1942.4	158.1	0	123.47	502.472	0	0	0	12.6	27.0068	12.6	21.6543	12.0682	16.8	8.4	0.4	300.005	28.12	261.25
	PHB pathway:	NADH-dependent		138.76	90	10	124.884	13.876	0.25	2.556	107.766	0	106.52	223.815	0.769309	6.9	0	14.71	0	0.000921832	0	0.00396955	34.1221	0	0.3	7.2	0.0506044	1.26506	0.175703	33.1076	1942.4	158.1	0	118.325	462.514	0	5.14458	39.958	12.6	33.7017	12.6	7.07403	15.0599	16.8	8.4	2.0241	300.007	25.56	1321.99
	volume:	200000 L		138.76	80	20	111.008	27.752	0.25	2.298	95.7947	0	94.6873	198.954	0.683935	6.55	0	29.42	0	0.000925053	0	0.00397402	68.1825	0	0.7	7.25	0.101209	2.53012	0.348982	52.4038	1942.4	158.1	0	112.323	421.331	0	12.004	82.3658	12.6	42.584	12.6	4.38486	19.029	16.8	8.4	4.04819	300.008	22.98	2643.98
	maxium glucose uptake:	18.5 mmol/gCDW.h		138.76	70	30	97.132	41.628	0.25	2.042	83.8199	0	82.8511	174.082	0.598283	6.2	0	44.14	0	0.000918865	0	0.00396446	102.276	0	1.15	7.35	0.151848	3.79604	0.516468	65.0225	1942.4	158.1	0	106.321	380.148	0	19.7209	125.998	12.6	51.4915	12.6	3.31425	23.0094	16.8	8.4	6.07366	300.01	20.42	3966.86
				138.76	60	40	83.256	55.504	0.25	1.788	71.8453	0	71.0145	149.215	0.513069	5.8	0	58.84	0	0.000915705	0	0.00396194	136.353	0	1.7	7.5	0.202418	5.06024	0.674699	73.8911	1942.4	158.1	0	99.4619	337.74	0	29.1526	172.081	12.6	60.4015	12.6	2.71797	26.9908	16.8	8.4	8.09638	300.012	17.88	5287.95
				138.76	50	50	69.38	69.38	0.25	1.531	59.8678	0	59.1756	124.339	0.427533	5.35	0	73.56	0	0.00091826	0	0.003964	170.489	0	2.5	7.85	0.253057	6.32616	0.80588	80.5146	1942.4	158.1	0	91.745	294.107	0	42.8715	224.288	12.6	69.3002	12.6	2.3299	30.9673	16.8	8.4	10.1219	300.013	15.31	6610.84
	legend			138.76	40	60	55.504	83.256	0.25	1.275	47.8896	0	47.3358	99.4622	0.342033	4.8	0	88.27	0	0.000922129	0	0.00397131	204.594	0	3.6	8.4	0.303661	7.59122	0.903717	85.6196	1942.4	158.1	0	82.3133	248.025	0	61.735	283.844	12.6	78.2001	12.6	2.05451	34.9443	16.8	8.4	12.146	300.015	12.75	7932.82
		data entered by user before simulation		138.76	30	70	41.628	97.132	0.25	1.019	35.9209	0	35.5055	74.6044	0.256554	4.15	0	103	0	0.000917955	0	0.00396356	238.717	0	5.2	9.35	0.354334	8.858	0.94738	89.6831	1942.4	158.1	0	71.1667	199.493	0	89.1727	355.65	12.6	87.1151	12.6	1.84698	38.928	16.8	8.4	14.1728	300.017	10.19	9256.61
		data obtained with the DFBA simulation		138.76	20	80	27.752	111.008	0.25	0.7625	23.9443	0	23.6674	49.7296	0.170982	3.3	0	117.7	0	0.00092374	0	0.00397202	272.855	0	7.95	11.25	0.404904	10.1222	0.899751	92.9948	1942.4	158.1	0	56.5904	146.061	0	136.331	455.628	12.6	96.0031	12.6	1.68455	42.8997	16.8	8.4	16.1955	300.019	7.625	10577.7
				138.76	10	90	13.876	124.884	0.25	0.5061	11.9765	0	11.8381	24.8732	0.0854623	2.1	0	132.4	0	0.000915161	0	0.00395854	306.988	0	13.45	15.55	0.455474	11.3864	0.732244	95.7444	1942.4	158.1	0	36.0121	84.0544	0	230.649	622.976	12.6	104.892	12.6	1.55316	46.8717	16.8	8.4	18.2182	300.02	5.061	11898.8
				138.76	0	100	0	138.76	0.25	0.25	0	0	0	0	0	0	0	147.224	0	0	0	0	339.962	0	30.0121	30.0121	0.506472	12.6613	0.421873	98.0637	1942.4	158.1	0	0	0	0	514.666	1061.32	12.6	113.878	12.6	1.44349	50.887	16.8	8.4	20.2581	300.022	2.5	13231.1
[truncated: 29 more columns]

## Sheet: C. necator aerobic
	nongrowth-associated PHB production simulations details			total glucose concentration	percentage of total glucose used for growth phase	percentage of total glucose used for PHB phase	concentration of glucose used on growth phase	concentration of glucose used on PHB phase	initial biomass concentration at growth phase	biomass concentration at end of growth phase/beginning of PHB phase	acetate at the end of growth phase	lactate at the end of growth phase	ethanol at the end of growth phase	formate at the end of growth phase	succinate at the end of growth phase	duration of growth phase	PHB concentration at the beginning of PHB phase	PHB concentration at the end of PHB phase	glucose at the end of PHB phase	acetate at the end of PHB phase	lactate at the end of PHB phase	ethanol at the end of PHB phase	formate at the end of PHB phase	succinate at the end of PHB phase	duration of PHB phase	total duration	final yield	final titer	final productivity	PHB content	cost of media	cost of sterilization	cost paid for aeration during growth	cost paid for agitation during growth	cost paid for cooling during growth	cost paid for aeration during PHB phase	cost paid for agitation during PHB phase	cost paid for cooling during PHB phase	centrifugation reactor 1	homogenization	centrifugation reactor 2	seperation cost	extraction (adding solvent)	washing/centrifugation reactor 2	second washing/centrifugation reactor 2	drying	wastewater treatment	solid(biomass) treatment	revenue per batch
	model:	C. necator H16 RehMBEL1391		mmol/L	%	%	mmol/L	mmol/L	g/L	g/L	mmol/L	mmol/L	mmol/L	mmol/L	mmol/L	h	mmol/L	mmol/L	mmol/L	mmol/L	mmol/L	mmol/L	mmol/L	mmol/L	h	h	g PHB/g glucose	g PHB/L	g PHB/L.h	%	USD	USD	USD	USD	USD	USD	USD	USD	USD	USD	USD	USD/kg PHB	USD	USD	USD	USD	USD	USD	USD/batch
	conditions:	aerobic		138.76	100	0	138.76	0	0.25	12.35	39.2588	0	0	0	0	15.1	0	0	0	0	0	0	0	0	0	15.1	0.01	0.25	0.0165563	1.98413	1942.4	158.1	152.899	107.315	1334.4	0	0	0	12.6	111.132	12.6	21.6543	49.6601	16.8	8.4	0.4	300.022	123.5	261.25
	PHB pathway:	NAPDH-dependent		138.76	90	10	124.884	13.876	0.25	11.14	35.53	0	0	0	0	14.65	0	17.41	0	0	0	0	0	0	0.45	15.1	0.0598928	1.49726	0.0991563	11.848	1942.4	158.1	137.647	95.2757	1199.4	18.027	14.0987	159.391	12.6	111.461	12.6	6.2975	49.807	16.8	8.4	2.39562	300.022	111.4	1564.64
	volume:	200000 L		138.76	80	20	111.008	27.752	0.25	9.924	31.62	0	0	0	0	14.2	0	34.81	0	0	0	0	0	0	0.95	15.15	0.119751	2.99366	0.197601	23.1749	1942.4	158.1	122.249	83.31	1063.3	32.1185	24.708	283.397	12.6	113.934	12.6	3.9043	50.9121	16.8	8.4	4.78986	300.022	99.24	3128.37
	maxium glucose uptake:	3 mmol/gCDW.h		138.76	70	30	97.132	41.628	0.25	8.713	27.74	0	0	0	0	13.7	0	52.21	0	0	0	0	0	0	1.65	15.35	0.17961	4.49006	0.292512	34.0077	1942.4	158.1	107.079	71.7231	929.592	47.9385	36.1988	422.015	12.6	116.451	12.6	2.95168	52.037	16.8	8.4	7.1841	300.023	87.13	4692.11
				138.76	60	40	83.256	55.504	0.25	7.502	23.92	0	0	0	0	13.1	0	69.61	0	0	0	0	0	0	2.5	15.6	0.239468	5.98646	0.383747	44.3821	1942.4	158.1	91.2545	59.8786	790.438	61.9135	45.7625	543.628	12.6	118.968	12.6	2.42034	53.1618	16.8	8.4	9.57834	300.023	75.02	6255.85
				138.76	50	50	69.38	69.38	0.25	6.292	19.97	0	0	0	0	12.45	0	87.02	0	0	0	0	0	0	3.7	16.15	0.299361	7.48372	0.463388	54.3254	1942.4	158.1	76.641	49.1875	662.283	77.3821	55.7766	677.421	12.6	121.502	12.6	2.07483	54.294	16.8	8.4	11.974	300.024	62.92	7820.49
	legend			138.76	40	60	55.504	83.256	0.25	5.081	15.98	0	0	0	0	11.6	0	104.4	0	0	0	0	0	0	5.5	17.1	0.35915	8.9784	0.525053	63.8605	1942.4	158.1	60.8758	37.9671	524.475	92.0885	64.3805	803.312	12.6	124.004	12.6	1.82985	55.412	16.8	8.4	14.3654	300.024	50.81	9382.43
		data entered by user before simulation		138.76	30	70	41.628	97.132	0.25	3.874	12.03	0	0	0	0	10.55	0	121.8	0	0	0	0	0	0	8.4	18.95	0.419009	10.4748	0.55276	73.0012	1942.4	158.1	46.2407	27.8977	397.042	106.573	71.6752	925.618	12.6	126.556	12.6	1.64522	56.5526	16.8	8.4	16.7597	300.025	38.74	10946.2
		data obtained with the DFBA simulation		138.76	20	80	27.752	111.008	0.25	2.665	7.991	0	0	0	0	9.15	0	139.2	0	0	0	0	0	0	14	23.15	0.478867	11.9712	0.517114	81.7917	1942.4	158.1	30.7544	17.7077	262.86	121.183	77.26	1046.5	12.6	129.091	12.6	1.5004	57.6854	16.8	8.4	19.1539	300.025	26.65	12509.9
				138.76	10	90	13.876	124.884	0.25	1.461	3.923	0	0	0	0	6.8	0	156.6	0	0	0	0	0	0	28.7	35.5	0.538726	13.4676	0.379369	90.2134	1942.4	158.1	15.5103	8.3255	131.704	136.179	79.6767	1165.7	12.6	131.67	12.6	1.38329	58.8378	16.8	8.4	21.5482	300.026	14.61	14073.6
				138.76	0	100	0	138.76	0.25	0.25	0	0	0	0	0	0	0	174.005	0	0	0	0	0	0	184.964	184.964	0.598601	14.9644	0.0809045	98.3568	1942.4	158.1	0	0	0	149.657	68.0435	1253.2	12.6	134.191	12.6	1.28627	59.9643	16.8	8.4	23.9431	300.026	2.5	15637.8
[truncated: 29 more columns]

## Sheet: C. necator anaerobic
	nongrowth-associated PHB production simulations details			total glucose concentration	percentage of total glucose used for growth phase	percentage of total glucose used for PHB phase	concentration of glucose used on growth phase	concentration of glucose used on PHB phase	initial biomass concentration at growth phase	biomass concentration at end of growth phase/beginning of PHB phase	acetate at the end of growth phase	lactate at the end of growth phase	ethanol at the end of growth phase	formate at the end of growth phase	succinate at the end of growth phase	duration of growth phase	PHB concentration at the beginning of PHB phase	PHB concentration at the end of PHB phase	glucose at the end of PHB phase	acetate at the end of PHB phase	lactate at the end of PHB phase	ethanol at the end of PHB phase	formate at the end of PHB phase	succinate at the end of PHB phase	duration of PHB phase	total duration	final yield	final titer	final productivity	PHB content	cost of media	cost of sterilization	cost paid for aeration during growth	cost paid for agitation during growth	cost paid for cooling during growth	cost paid for aeration during PHB phase	cost paid for agitation during PHB phase	cost paid for cooling during PHB phase	centrifugation reactor 1	homogenization	centrifugation reactor 2	seperation cost	extraction (adding solvent)	washing/centrifugation reactor 2	second washing/centrifugation reactor 2	drying	wastewater treatment	solid(biomass) treatment	revenue per batch
	model:	C. necator H16 RehMBEL1391		mmol/L	%	%	mmol/L	mmol/L	g/L	g/L	mmol/L	mmol/L	mmol/L	mmol/L	mmol/L	h	mmol/L	mmol/L	mmol/L	mmol/L	mmol/L	mmol/L	mmol/L	mmol/L	h	h	g PHB/g glucose	g PHB/L	g PHB/L.h	%	USD	USD	USD	USD	USD	USD	USD	USD	USD	USD	USD	USD/kg PHB	USD	USD	USD	USD	USD	USD	USD/batch
	conditions:	anaerobic		138.76	100	0	138.76	0	0.25	12.35	39.2588	0	0	0	0	15.1	0	0	0	0	0	0	0	0	0	15.1	0.01	0.25	0.0165563	1.98413	1942.4	158.1	152.899	107.315	1334.4	0	0	0	12.6	111.132	12.6	21.6543	49.6601	16.8	8.4	0.4	300.022	123.5	261.25
	PHB pathway:	NAPDH-dependent		138.76	90	10	124.884	13.876	0.25	11.14	35.53	0	0	0	0	14.65	0	7.57091	0	2.52364	0	10.0945	27.76	0	0.45	15.1	0.026045	0.651098	0.0431191	5.52195	1942.4	158.1	137.647	95.2757	1199.4	0	0.09072	0.129763	12.6	103.997	12.6	11.1868	46.472	16.8	8.4	1.04176	300.02	111.4	680.398
	initial volume:	200000 L		138.76	80	20	111.008	27.752	0.25	9.924	31.62	0	0	0	0	14.2	0	15.1364	0	5.04545	0	20.1818	55.5	0	0.95	15.15	0.0520712	1.30173	0.0859226	11.5959	1942.4	158.1	122.249	83.31	1063.3	0	0.19152	0.273926	12.6	99.0109	12.6	6.93593	44.2437	16.8	8.4	2.08276	300.019	99.24	1360.31
	maxium glucose uptake:	3 mmol/gCDW.h		138.76	70	30	97.132	41.628	0.25	8.713	27.74	0	0	0	0	13.7	0	22.7073	0	7.56909	0	30.2764	83.26	0	1.65	15.35	0.0781161	1.95283	0.12722	18.3092	1942.4	158.1	107.079	71.7231	929.592	0	0.33264	0.475689	12.6	94.0726	12.6	5.24283	42.037	16.8	8.4	3.12452	300.018	87.13	2040.7
				138.76	60	40	83.256	55.504	0.25	7.502	23.92	0	0	0	0	13.1	0	30.2727	0	10.0909	0	40.3636	111	0	2.5	15.6	0.104142	2.60345	0.166888	25.7629	1942.4	158.1	91.2545	59.8786	790.438	0	0.504	0.720652	12.6	89.1301	12.6	4.29926	39.8284	16.8	8.4	4.16553	300.017	75.02	2720.61
				138.76	50	50	69.38	69.38	0.25	6.292	19.97	0	0	0	0	12.45	0	37.8436	0	12.6145	0	50.4582	138.76	0	3.75	16.2	0.130187	3.25455	0.200898	34.0914	1942.4	158.1	76.641	49.1875	662.283	0	0.756	1.08082	12.6	84.2006	12.6	3.68557	37.6256	16.8	8.4	5.20728	300.016	62.92	3401.01
	legend			138.76	40	60	55.504	83.256	0.25	5.081	15.98	0	0	0	0	11.6	0	45.4145	0	15.1382	0	60.5527	166.52	0	5.55	17.15	0.156232	3.90565	0.227735	43.4606	1942.4	158.1	60.8758	37.9671	524.475	0	1.11888	1.59938	12.6	79.2623	12.6	3.24979	35.4189	16.8	8.4	6.24904	300.015	50.81	4081.41
		data entered by user before simulation		138.76	30	70	41.628	97.132	0.25	3.874	12.03	0	0	0	0	10.55	0	52.98	0	17.66	0	70.64	194.26	0	8.45	19	0.182258	4.55628	0.239804	54.0466	1942.4	158.1	46.2407	27.8977	397.042	0	1.70352	2.43474	12.6	74.3551	12.6	2.92201	33.2261	16.8	8.4	7.29005	300.014	38.74	4761.31
		data obtained with the DFBA simulation		138.76	20	80	27.752	111.008	0.25	2.665	7.991	0	0	0	0	9.15	0	60.5509	0	20.1836	0	80.7345	222.02	0	14	23.15	0.208303	5.20738	0.224941	66.1475	1942.4	158.1	30.7544	17.7077	262.86	0	2.8224	4.0333	12.6	69.4344	12.6	2.66475	31.0272	16.8	8.4	8.33181	300.013	26.65	5441.71
				138.76	10	90	13.876	124.884	0.25	1.461	3.923	0	0	0	0	6.8	0	68.1164	0	22.7055	0	90.8218	249.76	0	28.75	35.55	0.23433	5.85801	0.164782	80.0383	1942.4	158.1	15.5103	8.3255	131.704	0	5.796	8.28147	12.6	64.5536	12.6	2.45683	28.8463	16.8	8.4	9.37281	300.013	14.61	6121.62
				138.76	0	100	0	138.76	0.25	0.25	0	0	0	0	0	0	0	75.6242	0	25.2543	0	101.295	277.52	0	184.9	184.9	0.260158	6.50368	0.035174	96.2983	1942.4	158.1	0	0	0	0	37.2759	53.2529	12.6	59.5675	12.6	2.28583	26.6181	16.8	8.4	10.4059	300.012	2.5	6796.35
[truncated: 29 more columns]

## Sheet: S. cerevisiae NADPH aerobic
	nongrowth-associated PHB production simulations details			total glucose concentration	percentage of total glucose used for growth phase	percentage of total glucose used for PHB phase	concentration of glucose used on growth phase	concentration of glucose used on PHB phase	initial biomass concentration at growth phase	biomass concentration at end of growth phase/beginning of PHB phase	acetate at the end of growth phase	lactate at the end of growth phase	ethanol at the end of growth phase	formate at the end of growth phase	succinate at the end of growth phase	duration of growth phase	PHB concentration at the beginning of PHB phase	PHB concentration at the end of PHB phase	glucose at the end of PHB phase	acetate at the end of PHB phase	lactate at the end of PHB phase	ethanol at the end of PHB phase	formate at the end of PHB phase	succinate at the end of PHB phase	duration of PHB phase	total duration	final yield	final titer	final productivity	PHB content	cost of media	cost of sterilization	cost paid for aeration during growth	cost paid for agitation during growth	cost paid for cooling during growth	cost paid for aeration during PHB phase	cost paid for agitation during PHB phase	cost paid for cooling during PHB phase	centrifugation reactor 1	homogenization	centrifugation reactor 2	seperation cost	extraction (adding solvent)	washing/centrifugation reactor 2	second washing/centrifugation reactor 2	drying	wastewater treatment	solid(biomass) treatment	revenue per batch
	model:	S. cerevisiae iMM904		mmol/L	%	%	mmol/L	mmol/L	g/L	g/L	mmol/L	mmol/L	mmol/L	mmol/L	mmol/L	h	mmol/L	mmol/L	mmol/L	mmol/L	mmol/L	mmol/L	mmol/L	mmol/L	h	h	g PHB/g glucose	g PHB/L	g PHB/L.h	%	USD	USD	USD	USD	USD	USD	USD	USD	USD	USD	USD	USD/kg PHB	USD	USD	USD	USD	USD	USD	USD/batch
	conditions:	aerobic		138.76	100	0	138.76	0	0.25	3.724	0.0159657	0	230.869	0.0179532	0	5.45	0	0	0	0	0	0	0	0	0	5.45	0.01	0.25	0.0458716	6.29089	1942.4	158.1	8.1784	4.221	69.2041	0	0	0	12.6	35.0507	12.6	21.6543	15.6626	16.8	8.4	0.4	300.007	37.24	261.25
	PHB pathway:	NAPDH-dependent		138.76	90	10	124.884	13.876	0.25	3.38713	0.0158982	0	207.626	0.0161818	0	5.4	0	7.70333	0	0	0	1.0753	0	12.2228	0.65	6.05	0.0265005	0.662487	0.109502	16.3592	1942.4	158.1	7.2802	3.7048	61.529	2.304	1.2801	19.6262	12.6	35.7176	12.6	11.0538	15.9607	16.8	8.4	1.05998	300.007	33.8713	692.298
	initial volume:	200000 L		138.76	80	20	111.008	27.752	0.25	3.04558	0.015831	0	184.383	0.0144098	0	5.35	0	14.5304	0	0	0	3.01469	0	25.2294	1	6.35	0.0499866	1.24962	0.19679	29.0933	1942.4	158.1	6.8962	3.4782	58.2385	3.1094	1.7016	26.4497	12.6	37.8836	12.6	7.13424	16.9286	16.8	8.4	1.99938	300.007	30.4558	1305.85
	maxium glucose uptake:	22.5 mmol/gCDW.h		138.76	70	30	97.132	41.628	0.25	2.70362	0.0159149	0	161.125	0.0126459	0	5.2	0	21.2782	0	0	0	5.10606	0	38.2548	1.35	6.55	0.0732001	1.82993	0.279379	40.3642	1942.4	158.1	6.2152	3.0917	52.4259	3.6701	1.9738	31.1697	12.6	39.9859	12.6	5.48332	17.868	16.8	8.4	2.92789	300.008	27.0362	1912.28
				138.76	60	40	83.256	55.504	0.25	2.36169	0.0158648	0	137.891	0.0108754	0	5.15	0	28.0046	0	0	0	7.22835	0	51.2707	1.85	7	0.0963396	2.40839	0.344056	50.4896	1942.4	158.1	5.5598	2.7241	46.8383	4.3537	2.2968	36.9112	12.6	42.0721	12.6	4.53661	18.8002	16.8	8.4	3.85343	300.008	23.6169	2516.77
				138.76	50	50	69.38	69.38	0.25	2.01919	0.015811	0	114.645	0.00910691	0	4.9	0	34.7127	0	0	0	9.38	0	64.3103	2.5	7.4	0.119417	2.9853	0.403418	59.6524	1942.4	158.1	4.9188	2.3694	41.3804	5.0013	2.5805	42.3189	12.6	44.1395	12.6	3.91185	19.7241	16.8	8.4	4.77647	300.009	20.1919	3119.63
	legend			138.76	40	60	55.504	83.256	0.25	1.67615	0.0159254	0	91.4118	0.00733224	0	4.75	0	41.3104	0	0	0	11.5754	0	77.3266	3.05	7.8	0.142113	3.5527	0.455474	67.9442	1942.4	158.1	4.2785	2.0203	35.9359	5.0566	2.5413	42.6904	12.6	46.1184	12.6	3.46927	20.6083	16.8	8.4	5.68431	300.009	16.7615	3712.57
		data entered by user before simulation		138.76	30	70	41.628	97.132	0.25	1.33272	0.0159797	0	68.2084	0.00556005	0	4.55	0	48.0999	0	0	0	13.7581	0	90.3539	4.75	9.3	0.16547	4.13659	0.444794	75.6328	1942.4	158.1	3.555	1.6364	29.7982	6.1984	3.0129	52.1841	12.6	48.2393	12.6	3.12349	21.5561	16.8	8.4	6.61854	300.009	13.3272	4322.74
		data obtained with the DFBA simulation		138.76	20	80	27.752	111.008	0.25	0.988096	0.0158933	0	45.0093	0.00377437	0	4.4	0	54.779	0	0	0	15.9613	0	103.397	7	11.4	0.188447	4.71099	0.413245	82.6622	1942.4	158.1	2.8647	1.2769	23.9527	6.7766	3.1579	56.8575	12.6	50.266	12.6	2.85546	22.4617	16.8	8.4	7.53759	300.01	9.88096	4922.99
				138.76	10	90	13.876	124.884	0.25	0.639428	0.0159097	0	21.9182	0.00197611	0	4.3	0	61.4597	0	0	0	18.1607	0	116.422	11.85	16.15	0.21143	5.28554	0.327278	89.2079	1942.4	158.1	2.1085	0.8962	17.5675	7.3946	3.2377	61.7452	12.6	52.2582	12.6	2.6375	23.3519	16.8	8.4	8.45686	300.01	6.39428	5523.39
				138.76	0	100	0	138.76	0.25	0.25	0	0	0	0	0	0	0	68.1401	0	0	0	20.37	0	129.458	32.85	32.85	0.234411	5.86005	0.178388	95.9084	1942.4	158.1	0	0	0	7.9859	3.0572	66.0549	12.6	53.8906	12.6	2.45624	24.0814	16.8	8.4	9.37608	300.01	2.5	6123.75
[truncated: 29 more columns]

## Sheet: S. cerevisiae NADH aerobic
	nongrowth-associated PHB production simulations details			total glucose concentration	percentage of total glucose used for growth phase	percentage of total glucose used for PHB phase	concentration of glucose used on growth phase	concentration of glucose used on PHB phase	initial biomass concentration at growth phase	biomass concentration at end of growth phase/beginning of PHB phase	acetate at the end of growth phase	lactate at the end of growth phase	ethanol at the end of growth phase	formate at the end of growth phase	succinate at the end of growth phase	duration of growth phase	PHB concentration at the beginning of PHB phase	PHB concentration at the end of PHB phase	glucose at the end of PHB phase	acetate at the end of PHB phase	lactate at the end of PHB phase	ethanol at the end of PHB phase	formate at the end of PHB phase	succinate at the end of PHB phase	duration of PHB phase	total duration	final yield	final titer	final productivity	PHB content	cost of media	cost of sterilization	cost paid for aeration during growth	cost paid for agitation during growth	cost paid for cooling during growth	cost paid for aeration during PHB phase	cost paid for agitation during PHB phase	cost paid for cooling during PHB phase	centrifugation reactor 1	homogenization	centrifugation reactor 2	seperation cost	extraction (adding solvent)	washing/centrifugation reactor 2	second washing/centrifugation reactor 2	drying	wastewater treatment	solid(biomass) treatment	revenue per batch
	model:	S. cerevisiae iMM904		mmol/L	%	%	mmol/L	mmol/L	g/L	g/L	mmol/L	mmol/L	mmol/L	mmol/L	mmol/L	h	mmol/L	mmol/L	mmol/L	mmol/L	mmol/L	mmol/L	mmol/L	mmol/L	h	h	g PHB/g glucose	g PHB/L	g PHB/L.h	%	USD	USD	USD	USD	USD	USD	USD	USD	USD	USD	USD	USD/kg PHB	USD	USD	USD	USD	USD	USD	USD/batch
	conditions:	aerobic		138.76	100	0	138.76	0	0.25	3.724	0.0159657	0	230.869	0.0179532	0	5.45	0	0	0	0	0	0	0	0	0	5.45	0.01	0.25	0.0458716	6.29089	1942.4	158.1	8.1784	4.221	69.2041	0	0	0	12.6	35.0507	12.6	21.6543	15.6626	16.8	8.4	0.4	300.007	37.24	261.25
	PHB pathway:	NAPH-dependent		138.76	90	10	124.884	13.876	0.25	3.38713	0.0158982	0	207.626	0.0161818	0	5.4	0	8.84453	0	0	0	1.35974	0	10.5272	0.65	6.05	0.0304264	0.760629	0.125724	18.3383	1942.4	158.1	7.2802	3.7048	61.529	2.304	1.2801	19.6262	12.6	36.5832	12.6	10.0488	16.3475	16.8	8.4	1.21701	300.007	33.8713	794.858
	initial volume:	200000 L		138.76	80	20	111.008	27.752	0.25	3.04558	0.015831	0	184.383	0.0144098	0	5.35	0	16.7243	0	0	0	3.66417	0	21.8685	1	6.35	0.057534	1.43829	0.226503	32.077	1942.4	158.1	6.8962	3.4782	58.2385	3.1094	1.7016	26.4497	12.6	39.5478	12.6	6.47454	17.6722	16.8	8.4	2.30127	300.008	30.4558	1503.01
	maxium glucose uptake:	22.5 mmol/gCDW.h		138.76	70	30	97.132	41.628	0.25	2.70362	0.0159149	0	161.125	0.0126459	0	5.2	0	24.5272	0	0	0	6.12497	0	33.2195	1.35	6.55	0.0843769	2.10934	0.322037	43.8262	1942.4	158.1	6.2152	3.0917	52.4259	3.6701	1.9738	31.1697	12.6	42.4503	12.6	4.97121	18.9692	16.8	8.4	3.37494	300.008	27.0362	2204.26
				138.76	60	40	83.256	55.504	0.25	2.36169	0.0158648	0	137.891	0.0108754	0	5.15	0	32.2971	0	0	0	8.61837	0	44.5766	1.85	7	0.111107	2.77755	0.396794	54.046	1942.4	158.1	5.5598	2.7241	46.8383	4.3537	2.2968	36.9112	12.6	45.3281	12.6	4.11146	20.2552	16.8	8.4	4.44409	300.009	23.6169	2902.54
				138.76	50	50	69.38	69.38	0.25	2.01919	0.015811	0	114.645	0.00910691	0	4.9	0	40.0417	0	0	0	11.1683	0	55.9455	2.45	7.35	0.137749	3.44359	0.468515	63.0373	1942.4	158.1	4.9188	2.3694	41.3804	4.9032	2.5299	41.4892	12.6	48.1817	12.6	3.54475	21.5303	16.8	8.4	5.50974	300.009	20.1919	3598.55
	legend			138.76	40	60	55.504	83.256	0.25	1.67615	0.0159254	0	91.4118	0.00733224	0	4.75	0	47.7945	0	0	0	13.7207	0	67.2989	3.35	8.1	0.16442	4.11033	0.507448	71.0333	1942.4	158.1	4.2785	2.0203	35.9359	5.546	2.7872	46.8217	12.6	51.0367	12.6	3.13725	22.8061	16.8	8.4	6.57653	300.01	16.7615	4295.29
		data entered by user before simulation		138.76	30	70	41.628	97.132	0.25	1.33272	0.0159797	0	68.2084	0.00556005	0	4.55	0	55.5215	0	0	0	16.2683	0	78.6797	4.75	9.3	0.191001	4.77485	0.513424	78.1792	1942.4	158.1	3.555	1.6364	29.7982	6.1984	3.0129	52.1841	12.6	53.8687	12.6	2.82905	24.0716	16.8	8.4	7.63975	300.01	13.3272	4989.71
		data obtained with the DFBA simulation		138.76	20	80	27.752	111.008	0.25	0.988096	0.0158933	0	45.0093	0.00377437	0	4.4	0	63.2579	0	0	0	18.8281	0	90.0537	7	11.4	0.217616	5.44018	0.477209	84.6289	1942.4	158.1	2.8647	1.2769	23.9527	6.7766	3.1579	56.8575	12.6	56.6974	12.6	2.58553	25.3356	16.8	8.4	8.70428	300.011	9.88096	5684.99
				138.76	10	90	13.876	124.884	0.25	0.639428	0.0159097	0	21.9182	0.00197611	0	4.3	0	70.9859	0	0	0	21.3864	0	101.424	11.85	16.15	0.244201	6.10479	0.378005	90.5189	1942.4	158.1	2.1085	0.8962	17.5675	7.3946	3.2377	61.7452	12.6	59.484	12.6	2.38787	26.5808	16.8	8.4	9.76766	300.012	6.39428	6379.5
				138.76	0	100	0	138.76	0.25	0.25	0	0	0	0	0	0	0	78.7058	0	0	0	23.9719	0	112.802	32.85	32.85	0.270759	6.7687	0.206049	96.4381	1942.4	158.1	0	0	0	7.9859	3.0572	66.0549	12.6	61.9049	12.6	2.22369	27.6626	16.8	8.4	10.8299	300.012	2.5	7073.29
[truncated: 29 more columns]
