# Supplementary material for: Analysis of Poly-3-Hydroxybutyrate Production with Different Microorganisms Using the Dynamic Simulations for Evaluation of Economic Potential Approach
Source: ACS Omega. 2025 Jun 11;10(26):27756–74. doi: 10.1021/acsomega.4c11178 (PMC12242656; doi:10.1021/acsomega.4c11178)
Supplement: Supplementary file 1 [file ao4c11178_si_001.zip › Supporting Information/Supporting Information E/Equipment costs and total investment/Equipment cost and total investments batch process growth-associated PHB production simulations.xlsx]

## Sheet: E. coli aerobic condition
			Equipment cost and total investment for batch process growth-associated PHB production simulations with E. coli under aerobic conditions
			Legend
			entered by user, using references from literature and market prices
			estimated according to Petrides (2013), Bioprocess Design and Economics
			Equipment Purchase cost (PC)
			blending tank	76354.4
			compressor	260851
			heat sterilizer	43701.4
			air filter (inlet)	51955.5
			bioreactor	1.08639e+06
			air filter (outlet)	51955.5
			high pressure homogenizer	713917
			disc stack centrifuge 1	389228
			blending tank (for extraction)	41221.1
			disc stack centrifuge 2	389228
			disc stack centrifuge 3	389228
			spray drier	411471
			PC	3.9055e+06
			Total Plant Direct Cost (TPDC)
			Installation	1.95275e+06
			Process Piping	1.5622e+06
			Instrumentation	1.36692e+06
			Insulation	117165
			Electrical	585825
			Buildings	1.75747e+06
			Yard Improvement	585825
			Auxiliary Facilities	1.95275e+06
			TPDC	9.88091e+06
			Total Plant Indirect Cost (TPIC)
			Engineering	2.47023e+06
			Construction	3.45832e+06
			TPIC	5.92855e+06
			Total Plant Cost (TPC)
			TPC	1.58095e+07
			Contractor’s fee	790473
			Contingency	1.58095e+06
			Direct Fixed Capital (DFC)
			DFC	1.81809e+07
			Extra costs
			Working capital	1.81809e+06
			Start/validation costs	909044
			total investment	2.0908e+07

## Sheet: E. coli anaerobic condition
			Equipment cost and total investment for batch process growth-associated PHB production simulations with E. coli under anaerobic conditions
			Legend
			entered by user, using references from literature and market prices
			estimated according to Petrides (2013), Bioprocess Design and Economics
			Equipment Purchase cost (PC)
			blending tank	76354.4
			compressor	0
			heat sterilizer	43701.4
			air filter (inlet)	51955.5
			bioreactor	1.08639e+06
			air filter (outlet)	51955.5
			high pressure homogenizer	713917
			disc stack centrifuge 1	389228
			blending tank (for extraction)	41221.1
			disc stack centrifuge 2	389228
			disc stack centrifuge 3	389228
			spray drier	411471
			Equipment Purchase cost (PC)	3.64465e+06
			Total Plant Direct Cost (TPDC)
			Installation	1.82232e+06
			Process Piping	1.45786e+06
			Instrumentation	1.27563e+06
			Insulation	109339
			Electrical	546697
			Buildings	1.64009e+06
			Yard Improvement	546697
			Auxiliary Facilities	1.82232e+06
			TPDC	9.22096e+06
			Total Plant Indirect Cost (TPIC)
			Engineering	2.30524e+06
			Construction	3.22733e+06
			TPIC	5.53257e+06
			Total Plant Cost (TPC)
			TPC	1.47535e+07
			Contractor’s fee	737677
			Contingency	1.47535e+06
			Direct Fixed Capital (DFC)
			DFC	1.69666e+07
			Extra costs
			Working capital	1.69666e+06
			Start/validation costs	848328
			total investment	1.95115e+07
