# Supplementary material for: Analysis of Poly-3-Hydroxybutyrate Production with Different Microorganisms Using the Dynamic Simulations for Evaluation of Economic Potential Approach
Source: ACS Omega. 2025 Jun 11;10(26):27756–74. doi: 10.1021/acsomega.4c11178 (PMC12242656; doi:10.1021/acsomega.4c11178)
Supplement: Supplementary file 1 [file ao4c11178_si_001.zip › Supporting Information/Supporting Information F/growth-associated simulations/growth-associated simulations.xlsx]

## Sheet: E. coli NADPH aerobic
																																										annual taxes
																																										0.34
	growth-associated PHB production simulations details			flux to PHB	initial glucose concentration	glucose concentration at the end of exponential phase	initial PHB concentration	PHB concentration at the end of exponential phase	initial biomass concentration	biomass concentration at the end of exponential phase	acetate concentration at the end of exponential phase	lactate concentration at the end of exponential phase	ethanol concentration at the end of exponential phase	formate concentration at the end of exponential phase	succinate concentration at the end of exponential phase	duration of exponential phase	yield at the end of exponential phase	titer at the end of exponential phase	productivity at the end of exponential phase	PHB content	cost of media	cost of sterilization	cost paid for aeration	cost paid for agitation	cost paid for cooling	homogenization	centrifugation 1	seperation cost	extraction (adding solvent)	washing/centrifugation 2	washing/centrifugation 3	drying	wastewater treatment	solid(biomass) treatment	revenue per batch	total costs per batch	gross profit per batch	number of batches per month	number of batches per month (rounded)	monthly gross profit	annual gross profit	annual net profit	equiment purchase cost (PC)	Total plant direct cost (TPDC)	Total plant indirect cost (TPIC)	Total plant cost (TPC)	Direct fixed capital (DFC)	Working capital	Start/validation costs
	model:	E. coli iML1515		mmol/gCDW.h	mmol/L	mmol/L	mmol/L	mmol/L	g/L	g/L	mmol/L	mmol/L	mmol/L	mmol/L	mmol/L	h	g PHB/g glucose	g PHB/L	g PHB/L.h	%	USD	USD	USD	USD	USD	USD	USD	USD/kg PHB	USD	USD	USD	USD	USD	USD	USD/batch	USD/batch	USD/batch	batch/month	batch/month	USD/month	USD/year	USD/year	USD	USD	USD	USD	USD	USD	USD
	conditions:	aerobic		0	138.76	0	0	0	0.25	9.675	112.8	0	0	0	0	5.2	0.01	0.25	0.0480769	2.51889	1942.4	158.1	133.908	106.636	1186.7	87.5385	12.6	21.6543	39.1172	16.8	8.4	0.4	300.017	96.75	261.25	6922.08	-6660.83	41.8605	41	-273094	-3.27713e+06	-2.66417e+06	3.9055e+06	9.88091e+06	5.92855e+06	1.58095e+07	1.81809e+07	1.81809e+06	909044
	PHB pathway:	NADPH-dependent		1	138.76	0	0	13.33	0.25	9.422	88.26	0	0	0	0	5.3	0.045857	1.14638	0.216298	10.8473	1942.4	158.1	133.412	105.814	1181.7	93.2131	12.6	7.57158	41.6529	16.8	8.4	1.83421	300.018	94.22	1197.97	7576.08	-6378.11	41.6185	41	-261502	-3.13803e+06	-2.47778e+06	3.9055e+06	9.88091e+06	5.92855e+06	1.58095e+07	1.81809e+07	1.81809e+06	909044
	volume:	200000 L		2	138.76	0	0	26.67	0.25	9.17	63.71	0	0	0	0	5.4	0.0917485	2.29362	0.424744	20.0078	1942.4	158.1	132.509	104.627	1173	101.109	12.6	4.69206	45.1813	16.8	8.4	3.66979	300.02	91.7	2396.83	7992.41	-5595.57	41.3793	41	-229419	-2.75302e+06	-1.96187e+06	3.9055e+06	9.88091e+06	5.92855e+06	1.58095e+07	1.81809e+07	1.81809e+06	909044
	maximum glucose uptake:	10.5 mmol/gCDW.h		3	138.76	0	0	40	0.25	8.917	39.17	0	0	0	0	5.55	0.137605	3.44	0.61982	27.8385	1942.4	158.1	135.527	106.912	1199.6	108.989	12.6	3.5473	48.7024	16.8	8.4	5.504	300.021	89.17	3594.8	8323.2	-4728.4	41.0256	41	-193864	-2.32637e+06	-1.39016e+06	3.9055e+06	9.88091e+06	5.92855e+06	1.58095e+07	1.81809e+07	1.81809e+06	909044
				4	138.76	0	0	53.33	0.25	8.663	14.67	0	0	0	0	5.65	0.183463	4.58638	0.811749	34.6158	1942.4	158.1	133.654	104.844	1182.2	116.86	12.6	2.90877	52.2195	16.8	8.4	7.33821	300.023	86.63	4792.77	8540.14	-3747.37	40.7932	40	-149895	-1.79874e+06	-683128	3.9055e+06	9.88091e+06	5.92855e+06	1.58095e+07	1.81809e+07	1.81809e+06	909044
				5	138.76	0	0	66.69	0.25	8.145	0	0	0	0	0	5.9	0.229423	5.73534	0.972092	41.3199	1942.4	158.1	135.171	105.298	1194.6	122.425	12.6	2.49297	54.7063	16.8	8.4	9.17654	300.024	81.45	5993.43	8750.69	-2757.26	40.2235	40	-110290	-1.32348e+06	-46285.6	3.9055e+06	9.88091e+06	5.92855e+06	1.58095e+07	1.81809e+07	1.81809e+06	909044
	legend			6	138.76	0	0	79.98	0.25	7.231	0	0	0	0	0	6.5	0.275142	6.87828	1.0582	48.75	1942.4	158.1	134.164	102.753	1183.1	124.444	12.6	2.19919	55.6086	16.8	8.4	11.0052	300.024	72.31	7187.8	8896.96	-1709.16	38.9189	38	-64948.1	-779378	682817	3.9055e+06	9.88091e+06	5.92855e+06	1.58095e+07	1.81809e+07	1.81809e+06	909044
		data entered by user before simulation		7	138.76	0	0	93.3	0.25	6.303	0	0	0	0	0	7.15	0.320965	8.0238	1.12221	56.0055	1942.4	158.1	130.936	98.1757	1151.7	126.362	12.6	1.97743	56.4659	16.8	8.4	12.8381	300.025	63.03	8384.87	9001.06	-616.192	37.5979	37	-22799.1	-273589	1.36057e+06	3.9055e+06	9.88091e+06	5.92855e+06	1.58095e+07	1.81809e+07	1.81809e+06	909044
		data obtained with the DFBA simulation		8	138.76	0	0	106.6	0.25	5.275	0	0	0	0	0	8.15	0.366719	9.1676	1.12486	63.4761	1942.4	158.1	130.9	95.8835	1148.1	127.384	12.6	1.80371	56.9223	16.8	8.4	14.6682	300.025	52.75	9580.14	9122	458.139	35.732	35	16034.9	192419	1.85418e+06	3.9055e+06	9.88091e+06	5.92855e+06	1.58095e+07	1.81809e+07	1.81809e+06	909044
				9	138.76	0	0	119.9	0.25	4.235	0	0	0	0	0	9.55	0.412472	10.3114	1.07973	70.8863	1942.4	158.1	130.491	92.8718	1140.7	128.299	12.6	1.66316	57.3314	16.8	8.4	16.4982	300.025	42.35	10775.4	9226.7	1548.71	33.4107	33	51107.5	613291	2.13195e+06	3.9055e+06	9.88091e+06	5.92855e+06	1.58095e+07	1.81809e+07	1.81809e+06	909044
				10	138.76	0	0	133.3	0.25	3.191	0	0	0	0	0	11.7	0.45857	11.4638	0.979812	78.2256	1942.4	158.1	131.266	90.2032	1142.8	129.255	12.6	1.54592	57.7587	16.8	8.4	18.3421	300.025	31.91	11979.7	9334.21	2645.46	30.3797	30	79363.8	952366	2.35574e+06	3.9055e+06	9.88091e+06	5.92855e+06	1.58095e+07	1.81809e+07	1.81809e+06	909044
				11	138.76	0	0	146.5	0.25	2.151	0	0	0	0	0	15.4	0.50398	12.599	0.818117	85.4169	1942.4	158.1	130.639	85.4876	1131.2	130.095	12.6	1.44841	58.1339	16.8	8.4	20.1584	300.025	21.51	13166	9415.18	3750.77	26.2774	26	97520.1	1.17024e+06	2.49954e+06	3.9055e+06	9.88091e+06	5.92855e+06	1.58095e+07	1.81809e+07	1.81809e+06	909044
				12	138.76	0	0	159.7	0.25	1.107	0	0	0	0	0	23.75	0.54939	13.7342	0.578282	92.541	1942.4	158.1	129.592	78.5236	1113.2	130.899	12.6	1.36471	58.4933	16.8	8.4	21.9747	300.025	11.07	14352.2	9480.64	4871.6	20.1399	20	97432	1.16918e+06	2.49884e+06	3.9055e+06	9.88091e+06	5.92855e+06	1.58095e+07	1.81809e+07	1.81809e+06	909044
				12.909	138.76	0	0	170.536	0.25	0.25	0	0	0	0	0	52.8425	0.586667	14.6661	0.277544	98.324	1942.4	158.1	128.266	68.2282	1088.3	131.56	12.6	1.30427	58.7885	16.8	8.4	23.4658	300.026	2.5	15326.1	9515.06	5811.01	11.1038	11	63921.1	767053	2.23344e+06	3.9055e+06	9.88091e+06	5.92855e+06	1.58095e+07	1.81809e+07	1.81809e+06	909044
[truncated: 15 more columns]

## Sheet: E. coli NADH aerobic
																																										annual taxes
																																										0.34
	growth-associated PHB production simulations details			flux to PHB	initial glucose concentration	glucose concentration at the end of exponential phase	initial PHB concentration	PHB concentration at the end of exponential phase	initial biomass concentration	biomass concentration at the end of exponential phase	acetate concentration at the end of exponential phase	lactate concentration at the end of exponential phase	ethanol concentration at the end of exponential phase	formate concentration at the end of exponential phase	succinate concentration at the end of exponential phase	duration of exponential phase	yield at the end of exponential phase	titer at the end of exponential phase	productivity at the end of exponential phase	PHB content	cost of media	cost of sterilization	cost paid for aeration	cost paid for agitation	cost paid for cooling	homogenization	centrifugation 1	seperation cost	extraction (adding solvent)	washing/centrifugation 2	washing/centrifugation 3	drying	wastewater treatment	solid(biomass) treatment	revenue per batch	total costs per batch	gross profit per batch	number of batches per month	number of batches per month (rounded)	monthly gross profit	annual gross profit	annual net profit	equiment purchase cost (PC)	Total plant direct cost (TPDC)	Total plant indirect cost (TPIC)	Total plant cost (TPC)	Direct fixed capital (DFC)	Working capital	Start/validation costs
	model:	E. coli iML1515		mmol/gCDW.h	mmol/L	mmol/L	mmol/L	mmol/L	g/L	g/L	mmol/L	mmol/L	mmol/L	mmol/L	mmol/L	h	g PHB/g glucose	g PHB/L	g PHB/L.h	%	USD	USD	USD	USD	USD	USD	USD	USD/kg PHB	USD	USD	USD	USD	USD	USD	USD/batch	USD/batch	USD/batch	batch/month	batch/month	USD/month	USD/year	USD/year	USD	USD	USD	USD	USD	USD	USD
	conditions:	aerobic		0	138.76	0	0	0	0.25	9.675	112.8	0	0	0	0	5.2	0.01	0.25	0.0480769	2.51889	1942.4	158.1	133.908	106.636	1186.7	87.5385	12.6	21.6543	39.1172	16.8	8.4	0.4	300.017	96.75	261.25	6922.08	-6660.83	41.8605	41	-273094	-3.27713e+06	-2.66417e+06	3.9055e+06	9.88091e+06	5.92855e+06	1.58095e+07	1.81809e+07	1.81809e+06	909044
	PHB pathway:	NADH-dependent		1	138.76	0	0	13.33	0.25	9.449	87.68	0	0	0	0	5.3	0.045857	1.14638	0.216298	10.8196	1942.4	158.1	134.449	106.781	1191.1	93.4513	12.6	7.57158	41.7594	16.8	8.4	1.83421	300.018	94.49	1197.97	7588.1	-6390.13	41.6185	41	-261995	-3.14394e+06	-2.4857e+06	3.9055e+06	9.88091e+06	5.92855e+06	1.58095e+07	1.81809e+07	1.81809e+06	909044
	volume:	200000 L		2	138.76	0	0	26.67	0.25	9.223	62.57	0	0	0	0	5.4	0.0917485	2.29362	0.424744	19.9157	1942.4	158.1	134.614	106.582	1192.1	101.577	12.6	4.69206	45.3902	16.8	8.4	3.66979	300.02	92.23	2396.83	8016.77	-5619.94	41.3793	41	-230418	-2.76501e+06	-1.97793e+06	3.9055e+06	9.88091e+06	5.92855e+06	1.58095e+07	1.81809e+07	1.81809e+06	909044
	maximum glucose uptake:	10.5 mmol/gCDW.h		3	138.76	0	0	40	0.25	8.997	37.41	0	0	0	0	5.5	0.137605	3.44	0.625455	27.6594	1942.4	158.1	134.403	106.04	1189.7	109.694	12.6	3.5473	49.0177	16.8	8.4	5.504	300.021	89.97	3594.8	8313.12	-4718.32	41.1429	41	-193451	-2.32142e+06	-1.38351e+06	3.9055e+06	9.88091e+06	5.92855e+06	1.58095e+07	1.81809e+07	1.81809e+06	909044
				4	138.76	0	0	53.33	0.25	8.77	12.38	0	0	0	0	5.6	0.183463	4.58638	0.818996	34.3385	1942.4	158.1	133.796	105.14	1183.7	117.803	12.6	2.90877	52.6412	16.8	8.4	7.33821	300.023	87.7	4792.77	8544.51	-3751.75	40.9091	40	-150070	-1.80084e+06	-685940	3.9055e+06	9.88091e+06	5.92855e+06	1.58095e+07	1.81809e+07	1.81809e+06	909044
				5	138.76	0	0	66.7	0.25	8.23	0	0	0	0	0	5.9	0.229457	5.7362	0.972237	41.072	1942.4	158.1	134.518	104.856	1188.9	123.182	12.6	2.49271	55.0447	16.8	8.4	9.17792	300.024	82.3	5994.33	8745.97	-2751.65	40.2235	40	-110066	-1.32079e+06	-42675.4	3.9055e+06	9.88091e+06	5.92855e+06	1.58095e+07	1.81809e+07	1.81809e+06	909044
	legend			6	138.76	0	0	79.98	0.25	7.368	0	0	0	0	0	6.4	0.275142	6.87828	1.07473	48.2812	1942.4	158.1	133.506	102.442	1177.6	125.652	12.6	2.19919	56.1486	16.8	8.4	11.0052	300.024	73.68	7187.8	8893.61	-1705.81	39.1304	39	-66526.6	-798319	657435	3.9055e+06	9.88091e+06	5.92855e+06	1.58095e+07	1.81809e+07	1.81809e+06	909044
		data entered by user before simulation		7	138.76	0	0	93.31	0.25	6.445	0	0	0	0	0	7.05	0.320999	8.02466	1.13825	55.4585	1942.4	158.1	131.986	99.3508	1161.5	127.622	12.6	1.97728	57.029	16.8	8.4	12.8395	300.025	64.45	8385.77	9016.44	-630.668	37.7953	37	-23334.7	-280017	1.35196e+06	3.9055e+06	9.88091e+06	5.92855e+06	1.58095e+07	1.81809e+07	1.81809e+06	909044
		data obtained with the DFBA simulation		8	138.76	0	0	106.6	0.25	5.434	0	0	0	0	0	8	0.366719	9.1676	1.14595	62.7849	1942.4	158.1	132.218	97.3429	1160.4	128.786	12.6	1.80371	57.549	16.8	8.4	14.6682	300.025	54.34	9580.14	9140.7	439.443	36	36	15819.9	189839	1.85248e+06	3.9055e+06	9.88091e+06	5.92855e+06	1.58095e+07	1.81809e+07	1.81809e+06	909044
				9	138.76	0	0	119.9	0.25	4.413	0	0	0	0	0	9.3	0.412472	10.3114	1.10875	70.0293	1942.4	158.1	131.774	94.3929	1152.7	129.869	12.6	1.66316	58.033	16.8	8.4	16.4982	300.025	44.13	10775.4	9245.55	1529.86	33.8028	33	50485.3	605824	2.12703e+06	3.9055e+06	9.88091e+06	5.92855e+06	1.58095e+07	1.81809e+07	1.81809e+06	909044
				10	138.76	0	0	133.3	0.25	3.391	0	0	0	0	0	11.2	0.45857	11.4638	1.02355	77.1724	1942.4	158.1	130.863	90.5782	1140.3	131.019	12.6	1.54592	58.5469	16.8	8.4	18.3421	300.025	33.91	11979.7	9336.24	2643.44	31.0345	31	81946.5	983358	2.3762e+06	3.9055e+06	9.88091e+06	5.92855e+06	1.58095e+07	1.81809e+07	1.81809e+06	909044
				11	138.76	0	0	146.5	0.25	2.369	0	0	0	0	0	14.35	0.50398	12.599	0.877979	84.1729	1942.4	158.1	130.197	86.1649	1128.8	132.018	12.6	1.44841	58.9931	16.8	8.4	20.1584	300.026	23.69	13166	9417.98	3747.98	27.3245	27	101195	1.21434e+06	2.52865e+06	3.9055e+06	9.88091e+06	5.92855e+06	1.58095e+07	1.81809e+07	1.81809e+06	909044
				12	138.76	0	0	159.8	0.25	1.332	0	0	0	0	0	21.05	0.549734	13.7428	0.652865	91.1641	1942.4	158.1	129.664	80.1925	1116.2	132.96	12.6	1.36412	59.414	16.8	8.4	21.9885	300.026	13.32	14361.2	9491.35	4869.88	21.7852	21	102267	1.22721e+06	2.53714e+06	3.9055e+06	9.88091e+06	5.92855e+06	1.58095e+07	1.81809e+07	1.81809e+06	909044
				13.138	138.76	0	0	173.589	0.25	0.25	0	0	0	0	0	52.8509	0.597169	14.9286	0.282467	98.3529	1942.4	158.1	128.287	68.239	1088.4	133.876	12.6	1.2884	59.8232	16.8	8.4	23.8858	300.026	2.5	15600.4	9540.07	6060.36	11.1024	11	66663.9	799967	2.25516e+06	3.9055e+06	9.88091e+06	5.92855e+06	1.58095e+07	1.81809e+07	1.81809e+06	909044
[truncated: 15 more columns]

## Sheet: E. coli NADPH anaerobic
																																										annual taxes
																																										0.34
	growth-associated PHB production simulations details			flux to PHB	initial glucose concentration	glucose concentration at the end of exponential phase	initial PHB concentration	PHB concentration at the end of exponential phase	initial biomass concentration	biomass concentration at the end of exponential phase	acetate concentration at the end of exponential phase	lactate concentration at the end of exponential phase	ethanol concentration at the end of exponential phase	formate concentration at the end of exponential phase	succinate concentration at the end of exponential phase	duration of exponential phase	yield at the end of exponential phase	titer at the end of exponential phase	productivity at the end of exponential phase	PHB content	cost of media	cost of sterilization	cost paid for aeration	cost paid for agitation	cost paid for cooling	homogenization	centrifugation 1	seperation cost	extraction (adding solvent)	washing/centrifugation 2	washing/centrifugation 3	drying	wastewater treatment	solid(biomass) treatment	revenue per batch	total costs per batch	gross profit per batch	number of batches per month	number of batches per month (rounded)	monthly gross profit	annual gross profit	annual net profit	equiment purchase cost (PC)	Total plant direct cost (TPDC)	Total plant indirect cost (TPIC)	Total plant cost (TPC)	Direct fixed capital (DFC)	Working capital	Start/validation costs
	model:	E. coli iML1515		mmol/gCDW.h	mmol/L	mmol/L	mmol/L	mmol/L	g/L	g/L	mmol/L	mmol/L	mmol/L	mmol/L	mmol/L	h	g PHB/g glucose	g PHB/L	g PHB/L.h	%	USD	USD	USD	USD	USD	USD	USD	USD/kg PHB	USD	USD	USD	USD	USD	USD	USD/batch	USD/batch	USD/batch	batch/month	batch/month	USD/month	USD/year	USD/year	USD	USD	USD	USD	USD	USD	USD
	conditions:	anaerobic		0	138.76	0	0	0	0.25	2.812	119.746	0	118.362	248.696	0.854717	7.2	0.01	0.25	0.0347222	8.1646	1942.4	158.1	0	123.47	502.472	27.0068	12.6	21.6543	12.0682	16.8	8.4	0.4	300.005	28.12	261.25	5964.56	-5703.31	37.5	37	-211022	-2.53227e+06	-1.78142e+06	3.64465e+06	9.22096e+06	5.53257e+06	1.47535e+07	1.69666e+07	1.69666e+06	848328
	PHB pathway:	NADPH-dependent		1	138.76	0	0	7.556	0.25	2.68	109.368	0	115.624	250.173	0.81084	7.4	0.0259937	0.649816	0.087813	19.5151	1942.4	158.1	0	126.9	507.371	29.369	12.6	11.2021	13.1237	16.8	8.4	1.03971	300.006	26.8	679.058	6348.69	-5669.64	37.1134	37	-209777	-2.51732e+06	-1.76138e+06	3.64465e+06	9.22096e+06	5.53257e+06	1.47535e+07	1.69666e+07	1.69666e+06	848328
	volume:	200000 L		2	138.76	0	0	15.14	0.25	2.549	98.992	0	112.885	251.649	0.767001	7.7	0.0520837	1.30204	0.169096	33.8101	1942.4	158.1	0	132.044	514.721	33.9662	12.6	6.93478	15.178	16.8	8.4	2.08326	300.007	25.49	1360.63	6717.59	-5356.96	36.5482	36	-192851	-2.31421e+06	-1.48921e+06	3.64465e+06	9.22096e+06	5.53257e+06	1.47535e+07	1.69666e+07	1.69666e+06	848328
	maximum glucose uptake:	18.5 mmol/gCDW.h		3	138.76	0	0	22.7	0.25	2.417	88.6181	0	110.148	253.125	0.723168	7.95	0.0780911	1.9522	0.24556	44.6809	1942.4	158.1	0	136.331	520.845	38.5363	12.6	5.24399	17.2202	16.8	8.4	3.12352	300.007	24.17	2040.05	6975.93	-4935.88	36.0902	36	-177692	-2.1323e+06	-1.24546e+06	3.64465e+06	9.22096e+06	5.53257e+06	1.47535e+07	1.69666e+07	1.69666e+06	848328
				4	138.76	0	0	30.27	0.25	2.286	78.2406	0	107.409	254.602	0.679294	8.25	0.104133	2.60322	0.315542	53.2441	1942.4	158.1	0	141.476	528.195	43.1229	12.6	4.29953	19.2698	16.8	8.4	4.16515	300.008	22.86	2720.36	7185.85	-4465.49	35.5556	35	-156292	-1.8755e+06	-901352	3.64465e+06	9.22096e+06	5.53257e+06	1.47535e+07	1.69666e+07	1.69666e+06	848328
				5	138.76	0	0	37.83	0.25	2.155	67.8682	0	104.671	256.076	0.635461	8.6	0.13014	3.25338	0.3783	60.1544	1942.4	158.1	0	147.478	536.769	47.7019	12.6	3.68648	21.3159	16.8	8.4	5.20541	300.009	21.55	3399.78	7366.97	-3967.18	34.9515	34	-134884	-1.61861e+06	-557115	3.64465e+06	9.22096e+06	5.53257e+06	1.47535e+07	1.69666e+07	1.69666e+06	848328
	legend			6	138.76	0	0	45.4	0.25	2.023	57.494	0	101.932	257.547	0.591607	8.95	0.156182	3.9044	0.436246	65.8704	1942.4	158.1	0	153.48	545.343	52.2797	12.6	3.25051	23.3615	16.8	8.4	6.24704	300.01	20.23	4080.1	7527.44	-3447.34	34.3675	34	-117209	-1.40651e+06	-272905	3.64465e+06	9.22096e+06	5.53257e+06	1.47535e+07	1.69666e+07	1.69666e+06	848328
		data entered by user before simulation		7	138.76	0	0	52.96	0.25	1.892	47.1194	0	99.194	259.026	0.54775	9.4	0.18219	4.55456	0.484528	70.651	1942.4	158.1	0	161.197	556.367	56.8587	12.6	2.92277	25.4077	16.8	8.4	7.2873	300.011	18.92	4759.52	7676.67	-2917.15	33.6449	33	-96266.1	-1.15519e+06	63864.7	3.64465e+06	9.22096e+06	5.53257e+06	1.47535e+07	1.69666e+07	1.69666e+06	848328
		data obtained with the DFBA simulation		8	138.76	0	0	60.54	0.25	1.76	36.7333	0	96.4517	260.503	0.503815	9.9	0.208266	5.20644	0.525903	74.736	1942.4	158.1	0	169.771	568.616	61.444	12.6	2.66508	27.4567	16.8	8.4	8.3303	300.012	17.6	5440.73	7816.58	-2375.85	32.8767	32	-76027.1	-912325	389308	3.64465e+06	9.22096e+06	5.53257e+06	1.47535e+07	1.69666e+07	1.69666e+06	848328
				9	138.76	0	0	68.09	0.25	1.629	26.3768	0	93.7147	261.975	0.460056	10.35	0.234239	5.85574	0.565772	78.2357	1942.4	158.1	0	177.488	579.64	66.0154	12.6	2.45749	29.4995	16.8	8.4	9.36918	300.013	16.29	6119.25	7944.63	-1825.38	32.2148	32	-58412.2	-700947	672554	3.64465e+06	9.22096e+06	5.53257e+06	1.47535e+07	1.69666e+07	1.69666e+06	848328
				10	138.76	0	0	75.65	0.25	1.497	15.9965	0	90.9702	263.452	0.416138	10.9	0.260246	6.5059	0.596872	81.2943	1942.4	158.1	0	186.92	593.114	70.5856	12.6	2.28529	31.5417	16.8	8.4	10.4094	300.014	14.97	6798.67	8069.36	-1270.69	31.441	31	-39391.5	-472697	978409	3.64465e+06	9.22096e+06	5.53257e+06	1.47535e+07	1.69666e+07	1.69666e+06	848328
				11	138.76	0	0	83.21	0.25	1.366	5.64497	0	88.2242	264.936	0.372338	11.6	0.286254	7.15606	0.616902	83.971	1942.4	158.1	0	198.924	610.263	75.1646	12.6	2.13992	33.5878	16.8	8.4	11.4497	300.015	13.66	7478.08	8193.98	-715.895	30.5085	30	-21476.9	-257722	1.26648e+06	3.64465e+06	9.22096e+06	5.53257e+06	1.47535e+07	1.69666e+07	1.69666e+06	848328
				12	138.76	0	0	90.79	0.25	1.214	0	0	81.0325	275.834	0.32167	12.5	0.31233	7.80794	0.624635	86.5439	1942.4	158.1	0	214.357	632.311	79.5735	12.6	2.01499	35.558	16.8	8.4	12.4927	300.015	12.14	8159.3	8321.26	-161.967	29.3878	29	-4697.05	-56364.6	1.53629e+06	3.64465e+06	9.22096e+06	5.53257e+06	1.47535e+07	1.69666e+07	1.69666e+06	848328
				13	138.76	0	0	98.33	0.25	1.039	0	0	68.6159	297.828	0.263406	13.75	0.338269	8.45638	0.615009	89.0578	1942.4	158.1	0	235.793	662.934	83.7493	12.6	1.90707	37.424	16.8	8.4	13.5302	300.016	10.39	8836.92	8457.44	379.473	27.9612	27	10245.8	122949	1.69297e+06	3.64465e+06	9.22096e+06	5.53257e+06	1.47535e+07	1.69666e+07	1.69666e+06	848328
				14	138.76	0	0	105.9	0.25	0.8641	0	0	56.1536	319.887	0.204878	15.4	0.364311	9.1074	0.59139	91.3343	1942.4	158.1	0	264.088	703.355	87.9486	12.6	1.81193	39.3005	16.8	8.4	14.5718	300.017	8.641	9517.23	8606.55	910.688	26.2774	26	23677.9	284135	1.79935e+06	3.64465e+06	9.22096e+06	5.53257e+06	1.47535e+07	1.69666e+07	1.69666e+06	848328
				15	138.76	0	0	113.4	0.25	0.6898	0	0	43.7607	341.777	0.146753	17.6	0.390112	9.7524	0.554114	93.3941	1942.4	158.1	0	301.815	757.251	92.1002	12.6	1.72837	41.1556	16.8	8.4	15.6038	300.018	6.898	10191.3	8774.22	1417.04	24.3243	24	34008.9	408107	1.88117e+06	3.64465e+06	9.22096e+06	5.53257e+06	1.47535e+07	1.69666e+07	1.69666e+06	848328
				16	138.76	0	0	120.9	0.25	0.515	0	0	31.3268	363.636	0.0884086	20.9	0.415913	10.3974	0.497483	95.2806	1942.4	158.1	0	358.406	838.094	96.2474	12.6	1.65366	43.0088	16.8	8.4	16.6358	300.019	5.15	10865.3	8984.54	1880.75	21.8845	21	39495.7	473948	1.92463e+06	3.64465e+06	9.22096e+06	5.53257e+06	1.47535e+07	1.69666e+07	1.69666e+06	848328
				17	138.76	0	0	128.2	0.25	0.3403	0	0	18.8875	384.921	0.0301281	26.1	0.441026	11.0252	0.422421	97.0059	1942.4	158.1	0	447.578	965.484	100.244	12.6	1.5881	44.7946	16.8	8.4	17.6403	300.019	3.403	11521.3	9269.21	2252.13	18.8976	18	40538.3	486459	1.93289e+06	3.64465e+06	9.22096e+06	5.53257e+06	1.47535e+07	1.69666e+07	1.69666e+06	848328
				17.687	138.76	0	0	132.655	0.25	0.25	0	0	12.4884	398.241	0	30.0005	0.45635	11.4083	0.380271	97.8556	1942.4	158.1	0	514.466	1061.04	102.826	12.6	1.5511	45.9486	16.8	8.4	18.2533	300.02	2.5	11921.7	9472.37	2449.29	17.1427	17	41638	499656	1.9416e+06	3.64465e+06	9.22096e+06	5.53257e+06	1.47535e+07	1.69666e+07	1.69666e+06	848328
[truncated: 15 more columns]

## Sheet: E. coli NADH anaerobic
																																										annual taxes
																																										0.34
	growth-associated PHB production simulations details			flux to PHB	initial glucose concentration	glucose concentration at the end of exponential phase	initial PHB concentration	PHB concentration at the end of exponential phase	initial biomass concentration	biomass concentration at the end of exponential phase	acetate concentration at the end of exponential phase	lactate concentration at the end of exponential phase	ethanol concentration at the end of exponential phase	formate concentration at the end of exponential phase	succinate concentration at the end of exponential phase	duration of exponential phase	yield at the end of exponential phase	titer at the end of exponential phase	productivity at the end of exponential phase	PHB content	cost of media	cost of sterilization	cost paid for aeration	cost paid for agitation	cost paid for cooling	homogenization	centrifugation 1	seperation cost	extraction (adding solvent)	washing/centrifugation 2	washing/centrifugation 3	drying	wastewater treatment	solid(biomass) treatment	revenue per batch	total costs per batch	gross profit per batch	number of batches per month	number of batches per month (rounded)	monthly gross profit	annual gross profit	annual net profit	equiment purchase cost (PC)	Total plant direct cost (TPDC)	Total plant indirect cost (TPIC)	Total plant cost (TPC)	Direct fixed capital (DFC)	Working capital	Start/validation costs
	model:	E. coli iML1515		mmol/gCDW.h	mmol/L	mmol/L	mmol/L	mmol/L	g/L	g/L	mmol/L	mmol/L	mmol/L	mmol/L	mmol/L	h	g PHB/g glucose	g PHB/L	g PHB/L.h	%	USD	USD	USD	USD	USD	USD	USD	USD/kg PHB	USD	USD	USD	USD	USD	USD	USD/batch	USD/batch	USD/batch	batch/month	batch/month	USD/month	USD/year	USD/year	USD	USD	USD	USD	USD	USD	USD
	conditions:	anaerobic		0	138.76	0	0	0	0.25	2.812	119.746	0	118.362	248.696	0.854717	7.2	0.01	0.25	0.0347222	8.1646	1942.4	158.1	0	123.47	502.472	27.0068	12.6	21.6543	12.0682	16.8	8.4	0.4	300.005	28.12	261.25	5964.56	-5703.31	37.5	37	-211022	-2.53227e+06	-1.78142e+06	3.64465e+06	9.22096e+06	5.53257e+06	1.47535e+07	1.69666e+07	1.69666e+06	848328
	PHB pathway:	NADH-dependent		1	138.76	0	0	7.568	0.25	2.713	109.125	0	115.362	249.804	0.821813	7.35	0.026035	0.650848	0.0885507	19.3483	1942.4	158.1	0	126.042	506.146	29.6691	12.6	11.1898	13.2579	16.8	8.4	1.04136	300.006	27.13	680.136	6348.09	-5667.96	37.2093	37	-209714	-2.51657e+06	-1.76039e+06	3.64465e+06	9.22096e+06	5.53257e+06	1.47535e+07	1.69666e+07	1.69666e+06	848328
	volume:	200000 L		2	138.76	0	0	15.14	0.25	2.614	98.5007	0	112.362	250.912	0.788884	7.55	0.0520837	1.30204	0.172456	33.2489	1942.4	158.1	0	129.472	511.046	34.5395	12.6	6.93478	15.4342	16.8	8.4	2.08326	300.007	26.14	1360.63	6712.82	-5352.19	36.8286	36	-192679	-2.31215e+06	-1.48645e+06	3.64465e+06	9.22096e+06	5.53257e+06	1.47535e+07	1.69666e+07	1.69666e+06	848328
	maximum glucose uptake:	18.5 mmol/gCDW.h		3	138.76	0	0	22.71	0.25	2.516	87.8812	0	109.362	252.019	0.75601	7.75	0.0781255	1.95306	0.252008	43.7018	1942.4	158.1	0	132.902	515.946	39.4171	12.6	5.24239	17.6138	16.8	8.4	3.1249	300.008	25.16	2040.95	6970.14	-4929.19	36.4557	36	-177451	-2.12941e+06	-1.24159e+06	3.64465e+06	9.22096e+06	5.53257e+06	1.47535e+07	1.69666e+07	1.69666e+06	848328
				4	138.76	0	0	30.27	0.25	2.417	77.2674	0	106.364	253.125	0.723164	7.95	0.104133	2.60322	0.327449	51.8547	1942.4	158.1	0	136.331	520.845	44.2783	12.6	4.29953	19.7861	16.8	8.4	4.16515	300.009	24.17	2720.36	7176.34	-4455.97	36.0902	36	-160415	-1.92498e+06	-967651	3.64465e+06	9.22096e+06	5.53257e+06	1.47535e+07	1.69666e+07	1.69666e+06	848328
				5	138.76	0	0	37.83	0.25	2.319	66.6496	0	103.364	254.233	0.690274	8.2	0.13014	3.25338	0.396754	58.384	1942.4	158.1	0	140.619	526.97	49.1484	12.6	3.68648	21.9623	16.8	8.4	5.20541	300.01	23.19	3399.78	7354.04	-3954.26	35.6436	35	-138399	-1.66079e+06	-613633	3.64465e+06	9.22096e+06	5.53257e+06	1.47535e+07	1.69666e+07	1.69666e+06	848328
	legend			6	138.76	0	0	45.4	0.25	2.22	56.0284	0	100.364	255.34	0.657366	8.45	0.156182	3.9044	0.462059	63.7516	1942.4	158.1	0	144.906	533.094	54.0172	12.6	3.25051	24.138	16.8	8.4	6.24704	300.01	22.2	4080.1	7511.1	-3431	35.2078	35	-120085	-1.44102e+06	-319143	3.64465e+06	9.22096e+06	5.53257e+06	1.47535e+07	1.69666e+07	1.69666e+06	848328
		data entered by user before simulation		7	138.76	0	0	52.96	0.25	2.122	45.4151	0	97.3639	256.447	0.624495	8.7	0.18219	4.55456	0.523513	68.2172	1942.4	158.1	0	149.193	539.219	58.8873	12.6	2.92277	26.3142	16.8	8.4	7.2873	300.011	21.22	4759.52	7652.75	-2893.24	34.7826	34	-98370.1	-1.18044e+06	30032.8	3.64465e+06	9.22096e+06	5.53257e+06	1.47535e+07	1.69666e+07	1.69666e+06	848328
		data obtained with the DFBA simulation		8	138.76	0	0	60.52	0.25	2.023	34.7926	0	94.3615	257.556	0.591571	8.95	0.208197	5.20472	0.581533	72.0105	1942.4	158.1	0	153.48	545.343	63.7485	12.6	2.66569	28.4865	16.8	8.4	8.32755	300.012	20.23	5438.93	7782.69	-2343.76	34.3675	34	-79687.7	-956253	330445	3.64465e+06	9.22096e+06	5.53257e+06	1.47535e+07	1.69666e+07	1.69666e+06	848328
				9	138.76	0	0	68.06	0.25	1.924	24.1631	0	91.3558	258.668	0.558608	9.25	0.234136	5.85316	0.632774	75.2609	1942.4	158.1	0	158.625	552.692	68.5946	12.6	2.45824	30.652	16.8	8.4	9.36506	300.013	19.24	6116.55	7905.1	-1788.55	33.8824	33	-59022.2	-708267	662746	3.64465e+06	9.22096e+06	5.53257e+06	1.47535e+07	1.69666e+07	1.69666e+06	848328
				10	138.76	0	0	75.65	0.25	1.826	13.5768	0	88.358	259.776	0.525834	9.6	0.260246	6.5059	0.677698	78.0842	1942.4	158.1	0	164.627	561.267	73.4874	12.6	2.28529	32.8384	16.8	8.4	10.4094	300.014	18.26	6798.67	8022.71	-1224.04	33.3333	33	-40393.3	-484720	962298	3.64465e+06	9.22096e+06	5.53257e+06	1.47535e+07	1.69666e+07	1.69666e+06	848328
				11	138.76	0	0	83.22	0.25	1.727	2.96637	0	85.3404	260.911	0.492872	9.95	0.286288	7.15692	0.719288	80.5604	1942.4	158.1	0	170.629	569.841	78.3562	12.6	2.13975	35.014	16.8	8.4	11.4511	300.015	17.27	7478.98	8133.6	-654.623	32.8018	32	-20947.9	-251375	1.27498e+06	3.64465e+06	9.22096e+06	5.53257e+06	1.47535e+07	1.69666e+07	1.69666e+06	848328
				12	138.76	0	0	90.79	0.25	1.596	0	0	75.1739	277.214	0.449187	10.5	0.31233	7.80794	0.743613	83.0284	1942.4	158.1	0	180.06	583.315	82.9428	12.6	2.01499	37.0636	16.8	8.4	12.4927	300.016	15.96	8159.3	8246.67	-87.3694	32	32	-2795.82	-33549.8	1.56687e+06	3.64465e+06	9.22096e+06	5.53257e+06	1.47535e+07	1.69666e+07	1.69666e+06	848328
				13	138.76	0	0	98.34	0.25	1.453	0	0	62.2673	299.339	0.401498	11.15	0.338303	8.45724	0.758497	85.3384	1942.4	158.1	0	191.207	599.239	87.4083	12.6	1.90693	39.059	16.8	8.4	13.5316	300.017	14.53	8837.82	8358.7	479.115	31.1015	31	14852.6	178231	1.72946e+06	3.64465e+06	9.22096e+06	5.53257e+06	1.47535e+07	1.69666e+07	1.69666e+06	848328
				14	138.76	0	0	105.9	0.25	1.31	0	0	49.3475	321.481	0.35374	11.9	0.364311	9.1074	0.765328	87.4249	1942.4	158.1	0	204.068	617.612	91.8815	12.6	1.81193	41.0579	16.8	8.4	14.5718	300.018	13.1	9517.23	8470.93	1046.3	30.1255	30	31389	376668	1.86042e+06	3.64465e+06	9.22096e+06	5.53257e+06	1.47535e+07	1.69666e+07	1.69666e+06	848328
				15	138.76	0	0	113.4	0.25	1.167	0	0	36.4325	343.604	0.305995	12.8	0.390112	9.7524	0.761906	89.3126	1942.4	158.1	0	219.502	639.66	96.3091	12.6	1.72837	43.0364	16.8	8.4	15.6038	300.019	11.67	10191.3	8585.18	1606.08	29.0323	29	46576.3	558915	1.98071e+06	3.64465e+06	9.22096e+06	5.53257e+06	1.47535e+07	1.69666e+07	1.69666e+06	848328
				16	138.76	0	0	121	0.25	1.024	0	0	23.5064	365.723	0.258183	13.9	0.416257	10.406	0.748633	91.0411	1942.4	158.1	0	238.366	666.608	100.813	12.6	1.65271	45.0488	16.8	8.4	16.6496	300.02	10.24	10874.3	8705.6	2168.67	27.7992	27	58554.1	702649	2.07557e+06	3.64465e+06	9.22096e+06	5.53257e+06	1.47535e+07	1.69666e+07	1.69666e+06	848328
				17	138.76	0	0	128.5	0.25	0.8801	0	0	10.5595	387.83	0.210228	15.25	0.442058	11.051	0.724656	92.6235	1942.4	158.1	0	261.516	699.681	105.232	12.6	1.58554	47.0238	16.8	8.4	17.6816	300.02	8.801	11548.3	8832.54	2715.76	26.422	26	70609.7	847316	2.17105e+06	3.64465e+06	9.22096e+06	5.53257e+06	1.47535e+07	1.69666e+07	1.69666e+06	848328
				18	138.76	0	0	136	0.25	0.714	0	0	0	397.865	0.154818	17.35	0.467859	11.696	0.674121	94.2466	1942.4	158.1	0	297.528	751.126	109.456	12.6	1.52468	48.9113	16.8	8.4	18.7136	300.021	7.14	12222.3	8987.65	3234.67	24.5315	24	77632.1	931585	2.22667e+06	3.64465e+06	9.22096e+06	5.53257e+06	1.47535e+07	1.69666e+07	1.69666e+06	848328
				19	138.76	0	0	143.1	0.25	0.3937	0	0	0	357.654	0.0479518	24.35	0.492284	12.3066	0.505405	96.9001	1942.4	158.1	0	417.568	922.612	112.017	12.6	1.47207	50.0554	16.8	8.4	19.6906	300.022	3.937	12860.4	9337.36	3523.03	19.8074	19	66937.6	803252	2.14197e+06	3.64465e+06	9.22096e+06	5.53257e+06	1.47535e+07	1.69666e+07	1.69666e+06	848328
				19.622	138.76	0	0	147.224	0.25	0.25	0	0	0	339.962	0	30.0121	0.506472	12.6613	0.421873	98.0637	1942.4	158.1	0	514.666	1061.32	113.878	12.6	1.44349	50.887	16.8	8.4	20.2581	300.022	2.5	13231.1	9607.05	3624	17.1379	17	61608	739297	2.09976e+06	3.64465e+06	9.22096e+06	5.53257e+06	1.47535e+07	1.69666e+07	1.69666e+06	848328
[truncated: 15 more columns]
