# Supplementary material for: Analysis of Poly-3-Hydroxybutyrate Production with Different Microorganisms Using the Dynamic Simulations for Evaluation of Economic Potential Approach
Source: ACS Omega. 2025 Jun 11;10(26):27756–74. doi: 10.1021/acsomega.4c11178 (PMC12242656; doi:10.1021/acsomega.4c11178)
Supplement: Supplementary file 1 [file ao4c11178_si_001.zip › Supporting Information/Supporting Information E/Equipment costs and total investment/Equipment cost and total investments batch process nongrowth-associated PHB production simulations.xlsx]

## Sheet: E. coli aerobic condition
			Equipment cost and total investment for batch process nongrowth-associated PHB production simulations with E. coli under aerobic conditions
			Legend
			entered by user, using references from literature and market prices
			estimated according to Petrides (2013), Bioprocess Design and Economics
			Equipment Purchase cost (PC)
			blending tank	76354.4
			compressor	260851
			heat sterilizer	43701.4
			air filter (inlet)	51955.5
			bioreactor	1.08639e+06
			air filter (outlet)	51955.5
			high pressure homogenizer	713917
			disc stack centrifuge 1	389228
			blending tank (for extraction)	41221.1
			disc stack centrifuge 2	389228
			disc stack centrifuge 3	389228
			spray drier	411471
			Equipment Purchase cost (PC)	5.0958e+06
			Total Plant Direct Cost (TPDC)
			Installation	2.5479e+06
			Process Piping	2.03832e+06
			Instrumentation	1.78353e+06
			Insulation	152874
			Electrical	764370
			Buildings	2.29311e+06
			Yard Improvement	764370
			Auxiliary Facilities	2.5479e+06
			TPDC	1.28924e+07
			Total Plant Indirect Cost (TPIC)
			Engineering	3.22309e+06
			Construction	4.51233e+06
			TPIC	7.73542e+06
			Total Plant Cost (TPC)
			TPC	2.06278e+07
			Contractor’s fee	1.03139e+06
			Contingency	2.06278e+06
			Direct Fixed Capital (DFC)
			DFC	2.3722e+07
			Extra costs
			Working capital	2.3722e+06
			Start/validation costs	1.1861e+06
			total investment	2.72802e+07

## Sheet: E. coli anaerobic condition
			Equipment cost and total investment for batch process nongrowth-associated PHB production simulations with E. coli under anaerobic conditions
			Legend
			entered by user, using references from literature and market prices
			estimated according to Petrides (2013), Bioprocess Design and Economics
			Equipment Purchase cost (PC)
			blending tank	76354.4
			compressor	0
			heat sterilizer	43701.4
			air filter (inlet)	51955.5
			bioreactor	1.08639e+06
			air filter (outlet)	51955.5
			high pressure homogenizer	713917
			disc stack centrifuge 1	389228
			blending tank (for extraction)	41221.1
			disc stack centrifuge 2	389228
			disc stack centrifuge 3	389228
			spray drier	411471
			Equipment Purchase cost (PC)	4.83495e+06
			Total Plant Direct Cost (TPDC)
			Installation	2.41747e+06
			Process Piping	1.93398e+06
			Instrumentation	1.69223e+06
			Insulation	145048
			Electrical	725242
			Buildings	2.17573e+06
			Yard Improvement	725242
			Auxiliary Facilities	2.41747e+06
			TPDC	1.22324e+07
			Total Plant Indirect Cost (TPIC)
			Engineering	3.0581e+06
			Construction	4.28134e+06
			TPIC	7.33945e+06
			Total Plant Cost (TPC)
			TPC	1.95719e+07
			Contractor’s fee	978593
			Contingency	1.95719e+06
			Direct Fixed Capital (DFC)
			DFC	2.25076e+07
			Extra costs
			Working capital	2.25076e+06
			Start/validation costs	1.12538e+06
			total investment	2.58838e+07

## Sheet: C. necator aerobic condition
			Equipment cost and total investment for batch process nongrowth-associated PHB production simulations with C. necator under aerobic conditions
			Legend
			entered by user, using references from literature and market prices
			estimated according to Petrides (2013), Bioprocess Design and Economics
			Equipment Purchase cost (PC)
			blending tank	76354.4
			compressor	156216
			heat sterilizer	43701.4
			air filter (inlet)	31114.6
			bioreactor	1.08639e+06
			air filter (outlet)	31114.6
			high pressure homogenizer	713917
			disc stack centrifuge 1	389228
			blending tank (for extraction)	41221.1
			disc stack centrifuge 2	389228
			disc stack centrifuge 3	389228
			spray drier	411471
			Equipment Purchase cost (PC)	4.9078e+06
			Total Plant Direct Cost (TPDC)
			Installation	2.4539e+06
			Process Piping	1.96312e+06
			Instrumentation	1.71773e+06
			Insulation	147234
			Electrical	736170
			Buildings	2.20851e+06
			Yard Improvement	736170
			Auxiliary Facilities	2.4539e+06
			TPDC	1.24167e+07
			Total Plant Indirect Cost (TPIC)
			Engineering	3.10418e+06
			Construction	4.34586e+06
			TPIC	7.45004e+06
			Total Plant Cost (TPC)
			TPC	1.98668e+07
			Contractor’s fee	993338
			Contingency	1.98668e+06
			Direct Fixed Capital (DFC)
			DFC	2.28468e+07
			Extra costs
			Working capital	2.28468e+06
			Start/validation costs	1.14234e+06
			total investment	2.62738e+07

## Sheet: C. necator anaerobic condition
			Equipment cost and total investment for batch process nongrowth-associated PHB production simulations with C. necator under anaerobic conditions
			Legend
			entered by user, using references from literature and market prices
			estimated according to Petrides (2013), Bioprocess Design and Economics
			Equipment Purchase cost (PC)
			blending tank	76354.4
			compressor	156216
			heat sterilizer	43701.4
			air filter (inlet)	31114.6
			bioreactor	1.08639e+06
			air filter (outlet)	31114.6
			high pressure homogenizer	713917
			disc stack centrifuge 1	389228
			blending tank (for extraction)	41221.1
			disc stack centrifuge 2	389228
			disc stack centrifuge 3	389228
			spray drier	411471
			Equipment Purchase cost (PC)	4.9078e+06
			Total Plant Direct Cost (TPDC)
			Installation	2.4539e+06
			Process Piping	1.96312e+06
			Instrumentation	1.71773e+06
			Insulation	147234
			Electrical	736170
			Buildings	2.20851e+06
			Yard Improvement	736170
			Auxiliary Facilities	2.4539e+06
			TPDC	1.24167e+07
			Total Plant Indirect Cost (TPIC)
			Engineering	3.10418e+06
			Construction	4.34586e+06
			TPIC	7.45004e+06
			Total Plant Cost (TPC)
			TPC	1.98668e+07
			Contractor’s fee	993338
			Contingency	1.98668e+06
			Direct Fixed Capital (DFC)
			DFC	2.28468e+07
			Extra costs
			Working capital	2.28468e+06
			Start/validation costs	1.14234e+06
			total investment	2.62738e+07

## Sheet: S. cerevisiae aerobic condition
			Equipment cost and total investment for batch process nongrowth-associated PHB production simulations with S. cerevisiae under aerobic conditions
			Legend
			entered by user, using references from literature and market prices
			estimated according to Petrides (2013), Bioprocess Design and Economics
			Equipment Purchase cost (PC)
			blending tank	76354.4
			compressor	36943.8
			heat sterilizer	43701.4
			air filter (inlet)	9928.64
			bioreactor	1.08639e+06
			air filter (outlet)	9928.64
			high pressure homogenizer	713917
			disc stack centrifuge 1	389228
			blending tank (for extraction)	41221.1
			disc stack centrifuge 2	389228
			disc stack centrifuge 3	389228
			spray drier	411471
			Equipment Purchase cost (PC)	4.70378e+06
			Total Plant Direct Cost (TPDC)
			Installation	2.35189e+06
			Process Piping	1.88151e+06
			Instrumentation	1.64632e+06
			Insulation	141113
			Electrical	705567
			Buildings	2.1167e+06
			Yard Improvement	705567
			Auxiliary Facilities	2.35189e+06
			TPDC	1.19006e+07
			Total Plant Indirect Cost (TPIC)
			Engineering	2.97514e+06
			Construction	4.1652e+06
			TPIC	7.14034e+06
			Total Plant Cost (TPC)
			TPC	1.90409e+07
			Contractor’s fee	952046
			Contingency	1.90409e+06
			Direct Fixed Capital (DFC)
			DFC	2.1897e+07
			Extra costs
			Working capital	2.1897e+06
			Start/validation costs	1.09485e+06
			total investment	2.51816e+07
