# Supplementary material for: Analysis of Poly-3-Hydroxybutyrate Production with Different Microorganisms Using the Dynamic Simulations for Evaluation of Economic Potential Approach
Source: ACS Omega. 2025 Jun 11;10(26):27756–74. doi: 10.1021/acsomega.4c11178 (PMC12242656; doi:10.1021/acsomega.4c11178)
Supplement: Supplementary file 1 [file ao4c11178_si_001.zip › Supporting Information/Supporting Information H/FVA for the relevant reactions.xlsx]

## Sheet: NADPH aerobic
		FVA on the simulation with the yield, titer and productivity that leads to the highest cash flow for E. coli with NADPH-dependent pathway on aerobic conditions
			reaction full name name	reaction model name	minimum flux	maximum flux
			Glucose 6-phosphate dehydrogenase	G6PDH2r	0	5.95431e-05
			6-phosphogluconolactonase	PGL	0	5.95431e-05
			Phosphogluconate dehydrogenase	GND	0	2.97715e-05
			Phosphofructokinase	PFK	0	4.31164
			Fructose-bisphosphate aldolase	FBA	-2.97715e-05	4.31164
			Phosphofructokinase (s7p)	PFK_3	0	4.31164
			Sedoheptulose 1,7-bisphosphate D-glyceraldehyde-3-phosphate-lyase	FBA3	0	4.31164
			Pyruvate formate lyase	PFL	0.268472	0.268591
			Pyruvate dehydrogenase	PDH	3.95217	3.95253
			Acetate reversible transport via proton symport (periplasm)	ACt2rpp	-1000	0
			Acetate transport via diffusion (extracellular to periplasm)	Actex	-2.7065e-06	0
			Acetate exchange	EX_ac_e	0	2.70651e-06
			Acetaldehyde dehydrogenase (acetylating)	ACALD	9.08475	9.33706
			Acetaldehyde reversible transport (periplasm)	ACALDtpp	-2.1652e-06	0
			Acetaldehyde transport via diffusion (extracellular to periplasm)	ACALDtex	-2.1652e-06	0
			Fumarate reductase	FRD2	0	13.9126
			2-Oxogluterate dehydrogenase	AKGDH	0	7.00508e-06
			NADH dehydrogenase (ubiquinone-8 & 3 protons) (periplasm)	NADH16pp	0	13.8621
			Cytochrome oxidase bo3 (ubiquinol-8: 4 protons) (periplasm)	CYTBO3_4pp	13.912	13.9121
			NADH dehydrogenase (menaquinone-8 & 3 protons) (periplasm)	NADH17pp	0	13.8621
			NAD(P) transhydrogenase (periplasm)	THD2pp	13.6099	13.6102
			NAD transhydrogenase	NADTRHD	0	5.95429e-05

## Sheet: NADH aerobic
		FVA on the simulation with the yield, titer and productivity that leads to the highest cash flow for E. coli with NADH-dependent pathway on aerobic conditions
			reaction full name name	reaction model name	minimum flux	maximum flux
			Glucose 6-phosphate dehydrogenase	G6PDH2r	0	0.000507715
			6-phosphogluconolactonase	PGL	0	0.000507715
			Phosphogluconate dehydrogenase	GND	0	0.000253858
			Phosphofructokinase	PFK	0	3.85944
			Fructose-bisphosphate aldolase	FBA	-0.000253858	3.85944
			Phosphofructokinase (s7p)	PFK_3	0	3.85944
			Sedoheptulose 1,7-bisphosphate D-glyceraldehyde-3-phosphate-lyase	FBA3	0	3.85944
			Pyruvate formate lyase	PFL	0.297045	0.29806
			Pyruvate dehydrogenase	PDH	2.64837	2.65142
			Acetate reversible transport via proton symport (periplasm)	ACt2rpp	-1000	0
			Acetate transport via diffusion (extracellular to periplasm)	Actex	-2.3078e-05	0
			Acetate exchange	EX_ac_e	0	2.3078e-05
			Acetaldehyde dehydrogenase (acetylating)	ACALD	9.74168	10.0228
			Acetaldehyde reversible transport (periplasm)	ACALDtpp	-1.84624e-05	0
			Acetaldehyde transport via diffusion (extracellular to periplasm)	ACALDtex	-1.84624e-05	0
			Fumarate reductase	FRD2	0	12.4982
			2-Oxogluterate dehydrogenase	AKGDH	0	5.97312e-05
			NADH dehydrogenase (ubiquinone-8 & 3 protons) (periplasm)	NADH16pp	0	12.4423
			Cytochrome oxidase bo3 (ubiquinol-8: 4 protons) (periplasm)	CYTBO3_4pp	12.4972	12.4978
			NADH dehydrogenase (menaquinone-8 & 3 protons) (periplasm)	NADH17pp	0	12.4423
			NAD(P) transhydrogenase (periplasm)	THD2pp	2.89063	2.89317
			NAD transhydrogenase	NADTRHD	0	0.000507715

## Sheet: NADPH anaerobic
		FVA on the simulation with the yield, titer and productivity that leads to the highest cash flow for E. coli with NADPH-dependent pathway on anaerobic conditions
			reaction full name name	reaction model name	minimum flux	maximum flux
			Glucose 6-phosphate dehydrogenase	G6PDH2r	0	8.80013e-05
			6-phosphogluconolactonase	PGL	0	8.80013e-05
			Phosphogluconate dehydrogenase	GND	0	8.80013e-05
			Phosphofructokinase	PFK	0	18.3686
			Fructose-bisphosphate aldolase	FBA	-3.66672e-05	18.3686
			Phosphofructokinase (s7p)	PFK_3	0	18.3686
			Sedoheptulose 1,7-bisphosphate D-glyceraldehyde-3-phosphate-lyase	FBA3	0	18.3686
			Pyruvate formate lyase	PFL	35.3172	35.3175
			Pyruvate dehydrogenase	PDH	0	0.000146669
			Acetate reversible transport via proton symport (periplasm)	ACt2rpp	-1000	-0.879103
			Acetate transport via diffusion (extracellular to periplasm)	Actex	-0.879279	-0.879103
			Acetate exchange	EX_ac_e	0.879103	0.879279
			Acetaldehyde dehydrogenase (acetylating)	ACALD	-11.7977	-11.7975
			Acetaldehyde reversible transport (periplasm)	ACALDtpp	-7.33344e-05	0
			Acetaldehyde transport via diffusion (extracellular to periplasm)	ACALDtex	-7.33344e-05	0
			Fumarate reductase	FRD2	0	0.050376
			2-Oxogluterate dehydrogenase	AKGDH	0	1.33335e-05
			NADH dehydrogenase (ubiquinone-8 & 3 protons) (periplasm)	NADH16pp	0	0
			Cytochrome oxidase bo3 (ubiquinol-8: 4 protons) (periplasm)	CYTBO3_4pp	0	0
			NADH dehydrogenase (menaquinone-8 & 3 protons) (periplasm)	NADH17pp	0	7.33344e-05
			NAD(P) transhydrogenase (periplasm)	THD2pp	12.8473	12.8477
			NAD transhydrogenase	NADTRHD	0	7.33344e-05

## Sheet: NADH anaerobic
		FVA on the simulation with the yield, titer and productivity that leads to the highest cash flow for E. coli with NADH-dependent pathway on anaerobic conditions
			reaction full name name	reaction model name	minimum flux	maximum flux
			Glucose 6-phosphate dehydrogenase	G6PDH2r	0	0.000217583
			6-phosphogluconolactonase	PGL	0	0.000217583
			Phosphogluconate dehydrogenase	GND	0	0.000108791
			Phosphofructokinase	PFK	0	18.3416
			Fructose-bisphosphate aldolase	FBA	-0.000108791	18.3416
			Phosphofructokinase (s7p)	PFK_3	0	18.3416
			Sedoheptulose 1,7-bisphosphate D-glyceraldehyde-3-phosphate-lyase	FBA3	0	18.3416
			Pyruvate formate lyase	PFL	36.6728	36.6743
			Pyruvate dehydrogenase	PDH	0	0.000217583
			Acetate reversible transport via proton symport (periplasm)	ACt2rpp	-1000	0
			Acetate transport via diffusion (extracellular to periplasm)	Actex	-0.000217583	0
			Acetate exchange	EX_ac_e	0	0.000217583
			Acetaldehyde dehydrogenase (acetylating)	ACALD	-10.1995	-10.1991
			Acetaldehyde reversible transport (periplasm)	ACALDtpp	-0.000145055	0
			Acetaldehyde transport via diffusion (extracellular to periplasm)	ACALDtex	-0.000145055	0
			Fumarate reductase	FRD2	0	0.0608595
			2-Oxogluterate dehydrogenase	AKGDH	0	2.5598e-05
			NADH dehydrogenase (ubiquinone-8 & 3 protons) (periplasm)	NADH16pp	0	0
			Cytochrome oxidase bo3 (ubiquinol-8: 4 protons) (periplasm)	CYTBO3_4pp	0	0
			NADH dehydrogenase (menaquinone-8 & 3 protons) (periplasm)	NADH17pp	0	0.000217583
			NAD(P) transhydrogenase (periplasm)	THD2pp	3.92913	3.93
			NAD transhydrogenase	NADTRHD	0	0.000217583
